# Supplementary material for: Endoplasmic reticulum patterns insect cuticle nanostructure
Source: J Cell Biol. 2025 Dec 29;225(2):e202503127. doi: 10.1083/jcb.202503127 (PMC12755865; doi:10.1083/jcb.202503127)
Supplement: Table S2 — shows list of proteins identified in the mass spectrometry analyses. [file jcb_202503127_tables2.xlsx]

## Sheet: Experiment 1
#SN170669-700(BDR HayashiDr)_PD25, Samples Report created on 07/24/2024
																											Total Spectrum Count	Total Spectrum Count
SN170669-700(BDR HayashiDr)_PD25																											A7	B20
#	Identified Proteins (180/188)	Accession Number	Alternate ID	Molecular Weight	Protein Grouping Ambiguity	Taxonomy	cytoskeleton organization	protein localization to cell junction	retina homeostasis	adherens junction	cytoskeletal part	extracellular exosome	extracellular region	extracellular region part	extracellular space	extracellular vesicle	intermediate filament	intracellular non-membrane-bounded organelle	protein-DNA complex	ribonucleoprotein complex	RNA binding	double-stranded RNA binding	heterocyclic compound binding	nucleic acid binding	structural constituent of cytoskeleton	structural molecule activity	anti-HA	anti-Flag
1	transferase	Q9VA75	Osi23	28 kDa		Drosophila melanogaster																					0	166
2	RH72958p OS=Drosophila melanogaster OX=7227 GN=Dmel\CG2076 PE=1 SV=1	Q9VZ34	Dmel	36 kDa		Drosophila melanogaster																					0	114
3	Ubiquitin-40S ribosomal protein S27a OS=Drosophila melanogaster OX=7227 GN=RpS27A PE=1 SV=2	P15357	RpS27A	18 kDa		Drosophila melanogaster												cytosolic ribosome, cytosolic small ribosomal subunit		cytosolic ribosome, cytosolic small ribosomal subunit						structural constituent of ribosome	3	74
4	Cluster of Endoplasmic reticulum chaperone BiP OS=Drosophila melanogaster OX=7227 GN=Hsc70-3 PE=1 SV=2 (P29844)	P29844 [6]	Hsc70-3	72 kDa	TRUE	Drosophila melanogaster							extracellular space	extracellular space	extracellular space								ATP binding				36	73
5	3-dehydrosphinganine reductase OS=Drosophila melanogaster OX=7227 GN=Kdsr PE=1 SV=1	Q9VBU5	Kdsr	37 kDa		Drosophila melanogaster																					0	56
6	Calcium-transporting ATPase sarcoplasmic/endoplasmic reticulum type OS=Drosophila melanogaster OX=7227 GN=SERCA PE=1 SV=2	P22700	SERCA	112 kDa		Drosophila melanogaster																	ATP binding				2	47
7	Protein ref(2)P OS=Drosophila melanogaster OX=7227 GN=ref(2)P PE=1 SV=2	P14199	ref	65 kDa		Drosophila melanogaster																	DNA binding	DNA binding			0	35
8	Cluster of ADP/ATP translocase OS=Drosophila melanogaster OX=7227 GN=sesB PE=1 SV=1 (X2JB48)	X2JB48 [2]	sesB	33 kDa	TRUE	unknown																					31	34
9	ATP synthase subunit alpha, mitochondrial OS=Drosophila melanogaster OX=7227 GN=blw PE=1 SV=2	P35381	blw	59 kDa		Drosophila melanogaster																	ADP binding, ATP binding				0	31
10	ATP synthase subunit beta OS=Drosophila melanogaster OX=7227 GN=ATPsynbeta PE=1 SV=1	L0MQ04 (+1)	ATPsynbeta	55 kDa		unknown																					0	30
11	Dolichyl-diphosphooligosaccharide--protein glycosyltransferase subunit 2 OS=Drosophila melanogaster OX=7227 GN=OstDelta PE=1 SV=1	Q7K110	OstDelta	69 kDa		Drosophila melanogaster																					4	27
12	Heat shock protein 83 OS=Drosophila melanogaster OX=7227 GN=Gp93 PE=1 SV=1	Q9VAY2	Gp93	90 kDa		Drosophila melanogaster							extracellular space	extracellular space	extracellular space								ATP binding				3	26
13	Cluster of Calnexin 99A, isoform A OS=Drosophila melanogaster OX=7227 GN=Cnx99A PE=1 SV=2 (Q9VAL7)	Q9VAL7 [4]	Cnx99A	68 kDa	TRUE	Drosophila melanogaster																					2	26
14	Dolichyl-diphosphooligosaccharide--protein glycosyltransferase 48 kDa subunit OS=Drosophila melanogaster OX=7227 GN=Ost48 PE=2 SV=2	Q24319	Ost48	50 kDa		Drosophila melanogaster																					0	19
15	Cluster of Sallimus, isoform X OS=Drosophila melanogaster OX=7227 GN=sls PE=3 SV=1 (M9PBJ0)	M9PBJ0 [4]	sls	2054 kDa	TRUE	unknown																					14	18
16	ATP synthase subunit b, mitochondrial OS=Drosophila melanogaster OX=7227 GN=ATPsynB PE=2 SV=2	Q94516	ATPsynB	27 kDa		Drosophila melanogaster																					0	17
17	ATP synthase subunit gamma, mitochondrial OS=Drosophila melanogaster OX=7227 GN=ATPsyngamma PE=2 SV=2	O01666	ATPsyngamma	33 kDa		Drosophila melanogaster																					2	16
18	ATP synthase subunit O, mitochondrial OS=Drosophila melanogaster OX=7227 GN=ATPsynO PE=2 SV=2	Q24439	ATPsynO	22 kDa		Drosophila melanogaster																					1	15
19	Nuclear pore membrane glycoprotein 210 OS=Drosophila melanogaster OX=7227 GN=Gp210 PE=1 SV=1	A1Z6H7	Gp210	210 kDa		Drosophila melanogaster																					0	15
20	sp|Q94920|VDAC_DROME Voltage-dependent anion-selective channel OS=Drosophila melanogaster OX=7227 GN=porin PE=1 SV=3	sp|Q94920|VDAC_DROME Voltage-dependent anion-selective channel OS=Drosophila melanogaster OX=7227 GN=porin PE=1 SV=3		?		Drosophila melanogaster																					5	14
21	Cluster of Elongation factor 1-alpha 1 OS=Drosophila melanogaster OX=7227 GN=eEF1alpha1 PE=1 SV=2 (P08736)	P08736 [2]	eEF1alpha1	50 kDa	TRUE	Drosophila melanogaster															translation elongation factor activity		GTP binding, translation elongation factor activity	translation elongation factor activity			35	14
22	sp|P84040|H4_DROME Histone H4 OS=Drosophila melanogaster OX=7227 GN=His4 PE=1 SV=2	sp|P84040|H4_DROME Histone H4 OS=Drosophila melanogaster OX=7227 GN=His4 PE=1 SV=2		?		Drosophila melanogaster												nuclear chromosome, nucleosome	nucleosome				DNA binding	DNA binding			19	14
23	Sponge, isoform F OS=Drosophila melanogaster OX=7227 GN=spg PE=1 SV=1	A0A0B4KHD2 (+2)	spg	228 kDa		unknown																					13	14
24	Integrin beta-PS OS=Drosophila melanogaster OX=7227 GN=mys PE=1 SV=3	P11584	mys	93 kDa		Drosophila melanogaster	actin filament organization, sarcomere organization			focal adhesion, muscle tendon junction								costamere									0	12
25	GH12715p OS=Drosophila melanogaster OX=7227 GN=Nmda1 PE=2 SV=1	Q7JR91 (+2)	Nmda1	34 kDa		unknown																					0	12
26	ATP synthase subunit d, mitochondrial OS=Drosophila melanogaster OX=7227 GN=ATPsynD PE=2 SV=2	Q24251	ATPsynD	20 kDa		Drosophila melanogaster																					0	10
27	Protein l(2)37Cc OS=Drosophila melanogaster OX=7227 GN=l(2)37Cc PE=2 SV=2	P24156	l	30 kDa		Drosophila melanogaster																					0	9
28	vesicle-fusing ATPase OS=Drosophila melanogaster OX=7227 GN=TER94 PE=1 SV=1	A0A0B4LFZ4 (+1)	TER94	92 kDa		unknown																					2	9
29	GH11935p OS=Drosophila melanogaster OX=7227 GN=Ostgamma PE=1 SV=1	Q8SY53	Ostgamma	37 kDa		Drosophila melanogaster																					1	8
30	Prohibitin OS=Drosophila melanogaster OX=7227 GN=Phb2 PE=1 SV=1	A8DYI6	Phb2	37 kDa		Drosophila melanogaster																					2	8
31	Cluster of Heat shock protein 23 OS=Drosophila melanogaster OX=7227 GN=Hsp23 PE=2 SV=2 (P02516)	P02516 [2]	Hsp23	21 kDa	TRUE	Drosophila melanogaster																					4	8
32	Actin-42A OS=Drosophila melanogaster OX=7227 GN=Act42A PE=1 SV=3	P02572 (+1)	Act42A	42 kDa		Drosophila melanogaster												cytoskeleton					ATP binding				7	7
33	Krueppel homolog 2 OS=Drosophila melanogaster OX=7227 GN=Kr-h2 PE=1 SV=1	Q9V447	Kr-h2	31 kDa		Drosophila melanogaster																					3	7
34	Protein disulfide-isomerase (Fragment) OS=Drosophila melanogaster OX=7227 GN=ERp60 PE=1 SV=1	Q3YMU0	ERp60	55 kDa		Drosophila melanogaster																					0	7
35	Signal peptidase complex subunit 2 OS=Drosophila melanogaster OX=7227 GN=Spase25 PE=2 SV=1	Q9VYY2	Spase25	22 kDa		Drosophila melanogaster																					0	7
36	Cluster of Endoplasmic reticulum transmembrane protein OS=Drosophila melanogaster OX=7227 GN=Dmel\CG13887 PE=1 SV=1 (Q9W0M4)	Q9W0M4 [2]	Dmel	26 kDa	TRUE	Drosophila melanogaster																					2	6
37	AT02348p OS=Drosophila melanogaster OX=7227 GN=UQCR-C2 PE=1 SV=1	Q9VV75	UQCR-C2	45 kDa		Drosophila melanogaster																					3	6
38	Translocon-associated protein subunit delta OS=Drosophila melanogaster OX=7227 GN=Tapdelta PE=1 SV=1	Q7KLX3	Tapdelta	18 kDa		Drosophila melanogaster																					3	6
39	ATP synthase, delta subunit, isoform A OS=Drosophila melanogaster OX=7227 GN=ATPsyndelta PE=1 SV=1	Q9W2X6	ATPsyndelta	17 kDa		Drosophila melanogaster																					0	6
40	Cytochrome c oxidase subunit 5A, mitochondrial OS=Drosophila melanogaster OX=7227 GN=COX5A PE=2 SV=2	Q94514	COX5A	17 kDa		Drosophila melanogaster																					0	6
41	40S ribosomal protein S4 OS=Drosophila melanogaster OX=7227 GN=RpS4 PE=1 SV=2	P41042	RpS4	29 kDa		Drosophila melanogaster												cytosolic ribosome, cytosolic small ribosomal subunit		cytosolic ribosome, cytosolic small ribosomal subunit	RNA binding, rRNA binding		RNA binding, rRNA binding	RNA binding, rRNA binding		structural constituent of ribosome	7	6
42	sp|P29845|HSP7E_DROME Heat shock 70 kDa protein cognate 5 OS=Drosophila melanogaster OX=7227 GN=Hsc70-5 PE=1 SV=2	sp|P29845|HSP7E_DROMEHeat shock 70 kDa protein cognate 5 OS=Drosophila melanogaster OX=7227 GN=Hsc70-5 PE=1 SV=2		?	TRUE	Drosophila melanogaster																	ATP binding				5	6
43	Succinate dehydrogenase cytochrome b560 subunit, mitochondrial OS=Drosophila melanogaster OX=7227 GN=SdhC PE=1 SV=2	Q9VGS3	SdhC	19 kDa		Drosophila melanogaster																					0	6
44	PRA1 family protein OS=Drosophila melanogaster OX=7227 GN=Jwa PE=1 SV=6	Q9VJ59	Jwa	23 kDa		Drosophila melanogaster																					0	6
45	Heat shock protein 22 OS=Drosophila melanogaster OX=7227 GN=Hsp22 PE=1 SV=4	P02515	Hsp22	20 kDa		Drosophila melanogaster																					3	6
46	60S ribosomal protein L11 OS=Drosophila melanogaster OX=7227 GN=RpL11 PE=1 SV=2	P46222	RpL11	21 kDa		Drosophila melanogaster												cytosolic large ribosomal subunit, cytosolic ribosome, nuclear chromosome, nucleolus, polytene chromosome puff		cytosolic large ribosomal subunit, cytosolic ribosome	RNA binding, rRNA binding		RNA binding, rRNA binding	RNA binding, rRNA binding		structural constituent of ribosome	7	6
47	60S ribosomal protein L24 OS=Drosophila melanogaster OX=7227 GN=RpL24 PE=1 SV=1	Q9VJY6	RpL24	18 kDa		Drosophila melanogaster												cytosolic large ribosomal subunit, cytosolic ribosome		cytosolic large ribosomal subunit, cytosolic ribosome	mRNA binding		mRNA binding	mRNA binding		structural constituent of ribosome	6	6
48	Cluster of Uncharacterized protein OS=Drosophila melanogaster OX=7227 GN=Rdh1 PE=1 SV=1 (A1Z729)	A1Z729 [2]	Rdh1	37 kDa	TRUE	Drosophila melanogaster																					5	5
49	Cytochrome c oxidase subunit 4 OS=Drosophila melanogaster OX=7227 GN=COX4 PE=1 SV=1	Q9VIQ8	COX4	21 kDa		Drosophila melanogaster																					0	5
50	Cluster of Tubulin alpha-1 chain OS=Drosophila melanogaster OX=7227 GN=alphaTub84B PE=1 SV=1 (P06603)	P06603 [3]	alphaTub84B	50 kDa	TRUE	Drosophila melanogaster	microtubule cytoskeleton organization				astral microtubule, centrosome, spindle							astral microtubule, centrosome, spindle					GTP binding		structural constituent of cytoskeleton	structural constituent of cytoskeleton	1	5
51	DSec61alpha OS=Drosophila melanogaster OX=7227 GN=Sec61alpha PE=1 SV=1	Q8STG9	Sec61alpha	52 kDa		Drosophila melanogaster																					1	5
52	IP19903p OS=Drosophila melanogaster OX=7227 GN=CG3884-RB PE=1 SV=1	C6SV36 (+1)	CG3884-RB	32 kDa		Drosophila melanogaster																					0	5
53	FI01544p OS=Drosophila melanogaster OX=7227 GN=Rab1 PE=1 SV=1	O18332	Rab1	23 kDa	TRUE	Drosophila melanogaster																	GTP binding				4	5
54	Protein disulfide-isomerase A6 homolog OS=Drosophila melanogaster OX=7227 GN=CaBP1 PE=1 SV=1	Q9V438	CaBP1	47 kDa		Drosophila melanogaster																					1	5
55	ATP synthase subunit OS=Drosophila melanogaster OX=7227 GN=ATPsynG PE=1 SV=1	Q9VKM3	ATPsynG	11 kDa		Drosophila melanogaster																					0	5
56	Cytochrome c oxidase subunit 5B, isoform A OS=Drosophila melanogaster OX=7227 GN=COX5B PE=1 SV=1	Q9VMB9	COX5B	14 kDa		Drosophila melanogaster																					0	5
57	Annexin OS=Drosophila melanogaster OX=7227 GN=AnxB9 PE=1 SV=1	A0A0B4KH34 (+1)	AnxB9	36 kDa		unknown																					7	5
58	Cytochrome c oxidase subunit 2 OS=Drosophila melanogaster OX=7227 GN=mt:CoII PE=3 SV=1	P00408	mt	26 kDa		Drosophila melanogaster																					1	5
59	60S ribosomal protein L13a OS=Drosophila melanogaster OX=7227 GN=RpL13A PE=1 SV=1	Q9VNE9	RpL13A	24 kDa		Drosophila melanogaster												cytosolic large ribosomal subunit, cytosolic ribosome, ribosome		cytosolic large ribosomal subunit, cytosolic ribosome, ribosome	mRNA binding		mRNA binding	mRNA binding		structural constituent of ribosome	4	5
60	sp|P02517|HSP26_DROME Heat shock protein 26 OS=Drosophila melanogaster OX=7227 GN=Hsp26 PE=1 SV=2	sp|P02517|HSP26_DROMEHeat shock protein 26 OS=Drosophila melanogaster OX=7227 GN=Hsp26 PE=1 SV=2		?		Drosophila melanogaster																					3	4
61	Dolichyl-diphosphooligosaccharide--protein glycosyltransferase subunit DAD1 OS=Drosophila melanogaster OX=7227 GN=Dad1 PE=1 SV=1	Q9VLM5	Dad1	13 kDa		Drosophila melanogaster																					3	4
62	GH02075p OS=Drosophila melanogaster OX=7227 GN=Tspo PE=1 SV=1	Q9VPR1	Tspo	20 kDa		Drosophila melanogaster																					3	4
63	glutathione transferase OS=Drosophila melanogaster OX=7227 GN=Mgstl PE=1 SV=1	Q8SY19	Mgstl	17 kDa		Drosophila melanogaster																					2	4
64	sp|Q9W237|RS16_DROME 40S ribosomal protein S16 OS=Drosophila melanogaster OX=7227 GN=RpS16 PE=1 SV=1	sp|Q9W237|RS16_DROME 40S ribosomal protein S16 OS=Drosophila melanogaster OX=7227 GN=RpS16 PE=1 SV=1		?		Drosophila melanogaster												cytosolic ribosome, cytosolic small ribosomal subunit, small ribosomal subunit		cytosolic ribosome, cytosolic small ribosomal subunit, small ribosomal subunit	RNA binding		RNA binding	RNA binding		structural constituent of ribosome	3	4
65	Nodal modulator 3 OS=Drosophila melanogaster OX=7227 GN=Dmel\CG1371 PE=1 SV=1	A1Z843	Dmel	131 kDa		Drosophila melanogaster																					0	4
66	very-long-chain enoyl-CoA reductase OS=Drosophila melanogaster OX=7227 GN=Sc2 PE=1 SV=1	Q9VZL3	Sc2	34 kDa		Drosophila melanogaster																					0	4
67	Cytochrome b-c1 complex subunit Rieske, mitochondrial OS=Drosophila melanogaster OX=7227 GN=RFeSP PE=1 SV=3	Q9VQ29	RFeSP	25 kDa		Drosophila melanogaster																					1	4
68	RH59310p OS=Drosophila melanogaster OX=7227 GN=spidey PE=1 SV=1	Q9W3N1	spidey	35 kDa		Drosophila melanogaster																					0	4
69	Signal peptidase complex catalytic subunit SEC11 OS=Drosophila melanogaster OX=7227 GN=twr PE=1 SV=1	O97066	twr	21 kDa		Drosophila melanogaster																					1	4
70	Translocon-associated protein subunit gamma OS=Drosophila melanogaster OX=7227 GN=CK01296 PE=1 SV=1	Q9VL69	CK01296	22 kDa		Drosophila melanogaster																					4	4
71	40S ribosomal protein S15Aa OS=Drosophila melanogaster OX=7227 GN=RpS15Aa PE=1 SV=2	P48149	RpS15Aa	15 kDa	TRUE	Drosophila melanogaster												cytosolic ribosome, cytosolic small ribosomal subunit		cytosolic ribosome, cytosolic small ribosomal subunit						structural constituent of ribosome	0	4
72	LD44762p OS=Drosophila melanogaster OX=7227 GN=Rab8 PE=1 SV=1	O18338	Rab8	24 kDa	TRUE	Drosophila melanogaster																	GTP binding				2	4
73	Eukaryotic translation elongation factor 2 OS=Drosophila melanogaster OX=7227 GN=eEF2 PE=1 SV=4	P13060	eEF2	94 kDa		Drosophila melanogaster														ribonucleoprotein complex	translation elongation factor activity		GTP binding, translation elongation factor activity	translation elongation factor activity			5	4
74	60S ribosomal protein L6 OS=Drosophila melanogaster OX=7227 GN=RpL6 PE=1 SV=1	Q9V9W2 (+1)	RpL6	28 kDa		unknown																					5	4
75	40S ribosomal protein S14b OS=Drosophila melanogaster OX=7227 GN=RpS14b PE=2 SV=1	C0HKA1	RpS14b	16 kDa		Drosophila melanogaster												cytosolic ribosome, cytosolic small ribosomal subunit		cytosolic ribosome, cytosolic small ribosomal subunit	mRNA 5'-UTR binding, small ribosomal subunit rRNA binding		mRNA 5'-UTR binding, small ribosomal subunit rRNA binding	mRNA 5'-UTR binding, small ribosomal subunit rRNA binding		structural constituent of ribosome	0	3
76	60S ribosomal protein L14 OS=Drosophila melanogaster OX=7227 GN=RpL14 PE=1 SV=1	P55841	RpL14	19 kDa		Drosophila melanogaster												cytosolic large ribosomal subunit, cytosolic ribosome		cytosolic large ribosomal subunit, cytosolic ribosome	RNA binding		RNA binding	RNA binding		structural constituent of ribosome	3	3
77	Transmembrane emp24 domain-containing protein bai OS=Drosophila melanogaster OX=7227 GN=bai PE=2 SV=1	Q8SXY6	bai	24 kDa		Drosophila melanogaster																					0	3
78	Tubulin beta chain OS=Drosophila melanogaster OX=7227 GN=betaTub56D PE=1 SV=1	A1ZBL0 (+1)	betaTub56D	51 kDa		unknown																					0	3
79	sp|Q9W334|RS28_DROME 40S ribosomal protein S28 OS=Drosophila melanogaster OX=7227 GN=RpS28b PE=1 SV=2	sp|Q9W334|RS28_DROME 40S ribosomal protein S28 OS=Drosophila melanogaster OX=7227 GN=RpS28b PE=1 SV=2		?		Drosophila melanogaster												cytosolic ribosome, cytosolic small ribosomal subunit		cytosolic ribosome, cytosolic small ribosomal subunit						structural constituent of ribosome	1	3
80	Signal peptidase complex subunit 3 OS=Drosophila melanogaster OX=7227 GN=Spase22-23 PE=2 SV=1	Q9VCA9	Spase22-23	20 kDa		Drosophila melanogaster																					0	3
81	SD07518p OS=Drosophila melanogaster OX=7227 GN=Spp PE=1 SV=1	Q9VPQ7	Spp	43 kDa		Drosophila melanogaster																					0	3
82	Putative ATP synthase subunit f, mitochondrial OS=Drosophila melanogaster OX=7227 GN=ATPsynF PE=3 SV=1	Q9W141	ATPsynF	12 kDa		Drosophila melanogaster																					0	3
83	60S ribosomal protein L23 OS=Drosophila melanogaster OX=7227 GN=RpL23 PE=1 SV=2	P48159	RpL23	15 kDa		Drosophila melanogaster												cytosolic large ribosomal subunit, cytosolic ribosome		cytosolic large ribosomal subunit, cytosolic ribosome	large ribosomal subunit rRNA binding		large ribosomal subunit rRNA binding	large ribosomal subunit rRNA binding		structural constituent of ribosome	3	3
84	GH01619p OS=Drosophila melanogaster OX=7227 GN=Rab2 PE=1 SV=1	O18333	Rab2	24 kDa		Drosophila melanogaster																	GTP binding				2	3
85	Reduction of Rh1, isoform A OS=Drosophila melanogaster OX=7227 GN=roh PE=1 SV=1	Q0E8X7	roh	10 kDa		Drosophila melanogaster																					0	3
86	40S ribosomal protein S3 OS=Drosophila melanogaster OX=7227 GN=RpS3 PE=1 SV=1	Q06559	RpS3	27 kDa		Drosophila melanogaster												cytosolic ribosome, cytosolic small ribosomal subunit		cytosolic ribosome, cytosolic small ribosomal subunit	RNA binding		RNA binding, oxidized purine DNA binding	RNA binding, oxidized purine DNA binding		structural constituent of ribosome	2	3
87	Sodium/potassium-transporting ATPase subunit alpha OS=Drosophila melanogaster OX=7227 GN=Atpalpha PE=1 SV=1	A0A0B4KGG8 (+2)	Atpalpha	111 kDa		unknown																					1	3
88	Dolichyl-diphosphooligosaccharide--protein glycosyltransferase subunit 1 OS=Drosophila melanogaster OX=7227 GN=CG5364 PE=1 SV=1	Q76NQ0	CG5364	52 kDa		Drosophila melanogaster																					0	3
89	sp|P61209|ARF1_DROME ADP-ribosylation factor 1 OS=Drosophila melanogaster OX=7227 GN=Arf79F PE=1 SV=2	sp|P61209|ARF1_DROME ADP-ribosylation factor 1 OS=Drosophila melanogaster OX=7227 GN=Arf79F PE=1 SV=2		?	TRUE	Drosophila melanogaster																	GTP binding				1	3
90	Drab5 OS=Drosophila melanogaster OX=7227 GN=Rab5 PE=1 SV=1	Q9V3I2	Rab5	24 kDa		Drosophila melanogaster																	GTP binding				2	3
91	ER membrane protein complex subunit 1 OS=Drosophila melanogaster OX=7227 GN=EMC1 PE=1 SV=1	A0A0B4LGV1 (+1)	EMC1	100 kDa		unknown																					1	3
92	LD39986p OS=Drosophila melanogaster OX=7227 GN=Rab10 PE=1 SV=1	O15971	Rab10	23 kDa	TRUE	Drosophila melanogaster																	GTP binding				1	3
93	Cyclope, isoform A OS=Drosophila melanogaster OX=7227 GN=cype PE=1 SV=3	Q9VMS1	cype	8 kDa		Drosophila melanogaster																					0	3
94	ATP synthase subunit e, mitochondrial OS=Drosophila melanogaster OX=7227 GN=ATPsynE PE=1 SV=1	O77134	ATPsynE	9 kDa		Drosophila melanogaster																					0	3
95	60S ribosomal protein L9 OS=Drosophila melanogaster OX=7227 GN=RpL9 PE=1 SV=2	P50882	RpL9	21 kDa		Drosophila melanogaster												cytosolic large ribosomal subunit, cytosolic ribosome		cytosolic large ribosomal subunit, cytosolic ribosome	rRNA binding		rRNA binding	rRNA binding		structural constituent of ribosome	1	3
96	40S ribosomal protein S20 OS=Drosophila melanogaster OX=7227 GN=RpS20 PE=1 SV=1	P55828	RpS20	13 kDa		Drosophila melanogaster												cytosolic ribosome, cytosolic small ribosomal subunit		cytosolic ribosome, cytosolic small ribosomal subunit	RNA binding		RNA binding	RNA binding		structural constituent of ribosome	2	3
97	GH25379p OS=Drosophila melanogaster OX=7227 GN=Prx4 PE=1 SV=1	Q9V3Q4	Prx4	27 kDa		Drosophila melanogaster							extracellular region, extracellular space	extracellular space	extracellular space												10	3
98	Proteasome subunit alpha type-6 OS=Drosophila melanogaster OX=7227 GN=Prosalpha1 PE=1 SV=2	Q9XZJ4	Prosalpha1	27 kDa		Drosophila melanogaster																					0	3
99	Uncharacterized protein, isoform C OS=Drosophila melanogaster OX=7227 GN=Dmel\CG11857 PE=1 SV=1	A0A140SRF8	Dmel	30 kDa		Drosophila melanogaster																					0	3
100	40S ribosomal protein S15Ab OS=Drosophila melanogaster OX=7227 GN=RpS15Ab PE=2 SV=3	Q7KR04 (+1)	RpS15Ab	15 kDa	TRUE	Drosophila melanogaster												cytosolic small ribosomal subunit		cytosolic small ribosomal subunit						structural constituent of ribosome	3	3
101	translocon	Q9VNA3	BEST	24 kDa		Drosophila melanogaster																					0	3
102	sp|Q9U4L6|TO401_DROME Mitochondrial import receptor subunit TOM40 homolog 1 OS=Drosophila melanogaster OX=7227 GN=Tom40 PE=2 SV=2	sp|Q9U4L6|TO401_DROMEMitochondrial import receptor subunit TOM40 homolog 1 OS=Drosophila melanogaster OX=7227 GN=Tom40 PE=2 SV=2		?		Drosophila melanogaster																					0	3
103	UDP-glucose:glycoprotein glucosyltransferase OS=Drosophila melanogaster OX=7227 GN=Uggt PE=1 SV=2	Q09332	Uggt	174 kDa		Drosophila melanogaster																					1	3
104	Receptor expression-enhancing protein OS=Drosophila melanogaster OX=7227 GN=ReepB PE=3 SV=1	A1Z9M2	ReepB	20 kDa		Drosophila melanogaster																					0	3
105	60S ribosomal protein L35a OS=Drosophila melanogaster OX=7227 GN=RpL35A PE=1 SV=1	Q9VNB9	RpL35A	18 kDa		Drosophila melanogaster												cytosolic large ribosomal subunit, cytosolic ribosome		cytosolic large ribosomal subunit, cytosolic ribosome						structural constituent of ribosome	3	3
106	Cluster of sp|Q9V3P0|PRDX1_DROME Peroxiredoxin 1 OS=Drosophila melanogaster OX=7227 GN=Jafrac1 PE=1 SV=1 (sp|Q9V3P0|PRDX1_DROMEPeroxiredoxin 1 OS=Drosophila melanogaster OX=7227 GN=Jafrac1 PE=1 SV=1)	sp|Q9V3P0|PRDX1_DROMEPeroxiredoxin 1 OS=Drosophila melanogaster OX=7227 GN=Jafrac1 PE=1 SV=1 [2]		?	TRUE	Drosophila melanogaster																					8	3
107	rRNA 2'-O-methyltransferase fibrillarin OS=Drosophila melanogaster OX=7227 GN=Fib PE=2 SV=1	Q9W1V3	Fib	35 kDa		Drosophila melanogaster												box C/D snoRNP complex, dense fibrillar component, nucleolus		box C/D snoRNP complex, small-subunit processome	RNA binding		RNA binding	RNA binding			10	3
108	sp|Q9VS34|RL18_DROME 60S ribosomal protein L18 OS=Drosophila melanogaster OX=7227 GN=RpL18 PE=1 SV=1	sp|Q9VS34|RL18_DROME 60S ribosomal protein L18 OS=Drosophila melanogaster OX=7227 GN=RpL18 PE=1 SV=1		?		Drosophila melanogaster												cytosolic large ribosomal subunit, cytosolic ribosome		cytosolic large ribosomal subunit, cytosolic ribosome	RNA binding		RNA binding	RNA binding		structural constituent of ribosome	3	2
109	Translocon-associated protein subunit beta OS=Drosophila melanogaster OX=7227 GN=SsRbeta PE=1 SV=2	Q9VUZ0	SsRbeta	21 kDa		Drosophila melanogaster																					1	2
110	ATP synthase-coupling factor 6, mitochondrial OS=Drosophila melanogaster OX=7227 GN=ATPsynCF6 PE=3 SV=1	Q24407	ATPsynCF6	12 kDa		Drosophila melanogaster																					0	2
111	ER membrane protein complex subunit 7 OS=Drosophila melanogaster OX=7227 GN=EMC7 PE=1 SV=1	A1ZA83	EMC7	28 kDa		Drosophila melanogaster																					0	2
112	Protein transport protein Sec61 subunit beta OS=Drosophila melanogaster OX=7227 GN=Sec61beta PE=1 SV=1	Q7JZN0	Sec61beta	10 kDa		Drosophila melanogaster																					0	2
113	ER membrane protein complex subunit 3 OS=Drosophila melanogaster OX=7227 GN=EMC3 PE=1 SV=1	Q9VKR0	EMC3	28 kDa		Drosophila melanogaster																					0	2
114	sp|THIO_HUMAN|	THIO_HUMAN		12 kDa		unknown																					3	2
115	NTPase, isoform F OS=Drosophila melanogaster OX=7227 GN=NTPase PE=1 SV=1	M9PBV2 (+1)	NTPase	58 kDa		Drosophila melanogaster																	ATP binding				0	2
116	60S ribosomal protein L10 OS=Drosophila melanogaster OX=7227 GN=RpL10 PE=1 SV=1	O61231	RpL10	26 kDa		Drosophila melanogaster												cytosolic large ribosomal subunit, cytosolic ribosome		cytosolic large ribosomal subunit, cytosolic ribosome						structural constituent of ribosome	5	2
117	Transmembrane protein 208 OS=Drosophila melanogaster OX=7227 GN=Dmel\CG8320 PE=1 SV=1	A1ZA77	Dmel	20 kDa		Drosophila melanogaster																					1	2
118	Tetraspanin OS=Drosophila melanogaster OX=7227 GN=Tsp42Ee PE=1 SV=1	Q7KJ73	Tsp42Ee	25 kDa		Drosophila melanogaster																					1	2
119	Fructose-bisphosphate aldolase OS=Drosophila melanogaster OX=7227 GN=Ald1 PE=1 SV=1	A4V3G1	Ald1	40 kDa		unknown																					1	2
120	ADP-ribosylation factor 2 OS=Drosophila melanogaster OX=7227 GN=Arf102F PE=2 SV=2	P40945	Arf102F	21 kDa	TRUE	Drosophila melanogaster																	GTP binding				1	2
121	40S ribosomal protein S27 OS=Drosophila melanogaster OX=7227 GN=RpS27 PE=1 SV=1	Q9VBU9	RpS27	9 kDa		Drosophila melanogaster												cytosolic ribosome, cytosolic small ribosomal subunit		cytosolic ribosome, cytosolic small ribosomal subunit	RNA binding		RNA binding	RNA binding		structural constituent of ribosome	1	2
122	Eukaryotic translation initiation factor 5A OS=Drosophila melanogaster OX=7227 GN=eEF5 PE=2 SV=2	Q9GU68	eEF5	18 kDa		Drosophila melanogaster															translation elongation factor activity		translation elongation factor activity	translation elongation factor activity			3	2
123	GH01077p OS=Drosophila melanogaster OX=7227 GN=UQCR-C1 PE=1 SV=2	Q9VFF0	UQCR-C1	52 kDa		Drosophila melanogaster																					5	2
124	Carbonic anhydrase 3, isoform A OS=Drosophila melanogaster OX=7227 GN=CAH3 PE=1 SV=1	Q9W3C8	CAH3	29 kDa		Drosophila melanogaster																					1	2
125	RNA-binding protein squid OS=Drosophila melanogaster OX=7227 GN=sqd PE=1 SV=3	Q08473	sqd	36 kDa		Drosophila melanogaster	oocyte microtubule cytoskeleton organization											chromatin, nucleolus, polytene chromosome puff		catalytic step 2 spliceosome, precatalytic spliceosome	RNA binding, mRNA 3'-UTR binding		RNA binding, mRNA 3'-UTR binding	RNA binding, mRNA 3'-UTR binding			1	2
126	sp|Q7JW12|TMX2_DROME Thioredoxin-related transmembrane protein 2 homolog OS=Drosophila melanogaster OX=7227 GN=CG11007 PE=2 SV=1	sp|Q7JW12|TMX2_DROME Thioredoxin-related transmembrane protein 2 homolog OS=Drosophila melanogaster OX=7227 GN=CG11007 PE=2 SV=1		?		Drosophila melanogaster																					0	2
127	60S ribosomal protein L7 OS=Drosophila melanogaster OX=7227 GN=RpL7 PE=1 SV=2	P32100	RpL7	30 kDa		Drosophila melanogaster												cytosolic large ribosomal subunit, cytosolic ribosome		cytosolic large ribosomal subunit, cytosolic ribosome	RNA binding		RNA binding	RNA binding		structural constituent of ribosome	2	2
128	Ciz1 zinc finger protein, isoform A OS=Drosophila melanogaster OX=7227 GN=Ciz1 PE=1 SV=1	Q9VT61	Ciz1	103 kDa		Drosophila melanogaster																					34	2
129	sp|LYSC_CHICK|	LYSC_CHICK		16 kDa		unknown																					3	1
130	Cofilin/actin-depolymerizing factor homolog OS=Drosophila melanogaster OX=7227 GN=tsr PE=1 SV=1	P45594	tsr	17 kDa		Drosophila melanogaster	actin filament fragmentation, actin filament organization, actin filament polymerization, actomyosin contractile ring assembly, centrosome separation											actin cytoskeleton									2	1
131	Histone H2B OS=Drosophila melanogaster OX=7227 GN=His2B PE=1 SV=2	P02283	His2B	14 kDa		Drosophila melanogaster												nucleosome	nucleosome				DNA binding	DNA binding			2	1
132	Cluster of AT24407p OS=Drosophila melanogaster OX=7227 GN=Dmel\CG31974 PE=2 SV=3 (Q9VPK3)	Q9VPK3 [2]	Dmel	47 kDa	TRUE	unknown																					93	1
133	Eukaryotic initiation factor 4A OS=Drosophila melanogaster OX=7227 GN=eIF4A PE=1 SV=3	Q02748	eIF4A	46 kDa		Drosophila melanogaster												P granule		P granule	translation initiation factor activity		ATP binding, translation initiation factor activity	translation initiation factor activity			2	1
134	sp|O17445|RL15_DROME 60S ribosomal protein L15 OS=Drosophila melanogaster OX=7227 GN=RpL15 PE=1 SV=1	sp|O17445|RL15_DROME 60S ribosomal protein L15 OS=Drosophila melanogaster OX=7227 GN=RpL15 PE=1 SV=1		?		Drosophila melanogaster																					2	1
135	RE57120p OS=Drosophila melanogaster OX=7227 GN=Dmel\CG10465 PE=2 SV=1	Q7JZ62	Dmel	34 kDa		Drosophila melanogaster																					10	1
136	sp|P19889|RLA0_DROME 60S acidic ribosomal protein P0 OS=Drosophila melanogaster OX=7227 GN=RpLP0 PE=1 SV=1	sp|P19889|RLA0_DROME 60S acidic ribosomal protein P0 OS=Drosophila melanogaster OX=7227 GN=RpLP0 PE=1 SV=1		?		Drosophila melanogaster												cytosolic large ribosomal subunit, cytosolic ribosome		cytosolic large ribosomal subunit, cytosolic ribosome	large ribosomal subunit rRNA binding		large ribosomal subunit rRNA binding	large ribosomal subunit rRNA binding		structural constituent of ribosome	4	1
137	Quaking related 58E-1, isoform D OS=Drosophila melanogaster OX=7227 GN=qkr58E-1 PE=1 SV=1	A0A0B4LG88 (+1)	qkr58E-1	44 kDa		unknown																					65	1
138	Eukaryotic initiation factor 4B OS=Drosophila melanogaster OX=7227 GN=eIF4B PE=1 SV=1	Q7PLL3	eIF4B	52 kDa		Drosophila melanogaster															RNA strand annealing activity, translation initiation factor activity	RNA strand annealing activity	RNA strand annealing activity, translation initiation factor activity	RNA strand annealing activity, translation initiation factor activity			23	0
139	S-formylglutathione hydrolase OS=Drosophila melanogaster OX=7227 GN=Dmel\CG4390 PE=1 SV=1	Q9VDP9	Dmel	31 kDa		unknown																					9	0
140	RNA helicase OS=Drosophila melanogaster OX=7227 GN=bel PE=4 SV=1	A0A0B4KGU4 (+1)	bel	85 kDa		unknown																					10	0
141	sp|P02828|HSP83_DROME Heat shock protein 83 OS=Drosophila melanogaster OX=7227 GN=Hsp83 PE=1 SV=1	sp|P02828|HSP83_DROMEHeat shock protein 83 OS=Drosophila melanogaster OX=7227 GN=Hsp83 PE=1 SV=1		?		Drosophila melanogaster																					10	0
142	sp|Q7KNF2|PABP2_DROME Polyadenylate-binding protein 2 OS=Drosophila melanogaster OX=7227 GN=Pabp2 PE=1 SV=1	sp|Q7KNF2|PABP2_DROMEPolyadenylate-binding protein 2 OS=Drosophila melanogaster OX=7227 GN=Pabp2 PE=1 SV=1		?		Drosophila melanogaster														catalytic step 2 spliceosome, precatalytic spliceosome	RNA binding, mRNA binding, poly(A) binding		RNA binding, mRNA binding, poly(A) binding	RNA binding, mRNA binding, poly(A) binding			9	0
143	40S ribosomal protein S3a OS=Drosophila melanogaster OX=7227 GN=RpS3A PE=1 SV=4	P55830	RpS3A	30 kDa		Drosophila melanogaster												cytosolic ribosome, cytosolic small ribosomal subunit		cytosolic ribosome, cytosolic small ribosomal subunit						structural constituent of ribosome	8	0
144	Blanks OS=Drosophila melanogaster OX=7227 GN=blanks PE=1 SV=1	Q9VRL8	blanks	36 kDa		Drosophila melanogaster												heterochromatin, nucleolus			double-stranded RNA binding, siRNA binding	double-stranded RNA binding	double-stranded RNA binding, siRNA binding	double-stranded RNA binding, siRNA binding			6	0
145	Glutamate oxaloacetate transaminase 1, isoform A OS=Drosophila melanogaster OX=7227 GN=Got1 PE=1 SV=1	Q7K221	Got1	46 kDa		unknown																					4	0
146	Thioredoxin-dependent peroxide reductase, mitochondrial OS=Drosophila melanogaster OX=7227 GN=Prx3 PE=1 SV=2	Q9VEJ0	Prx3	26 kDa		Drosophila melanogaster																					3	0
147	sp|P29310|1433Z_DROME 14-3-3 protein zeta OS=Drosophila melanogaster OX=7227 GN=14-3-3zeta PE=1 SV=1	sp|P29310|1433Z_DROME14-3-3 protein zeta OS=Drosophila melanogaster OX=7227 GN=14-3-3zeta PE=1 SV=1		?		Drosophila melanogaster	oocyte microtubule cytoskeleton polarization						germline ring canal	germline ring canal													3	0
148	60S ribosomal protein L4 OS=Drosophila melanogaster OX=7227 GN=RpL4 PE=1 SV=2	P09180	RpL4	45 kDa		Drosophila melanogaster												cytosolic large ribosomal subunit, cytosolic ribosome		cytosolic large ribosomal subunit, cytosolic ribosome	RNA binding		RNA binding	RNA binding		structural constituent of ribosome	3	0
149	sp|P31009|RS2_DROME 40S ribosomal protein S2 OS=Drosophila melanogaster OX=7227 GN=RpS2 PE=1 SV=2	sp|P31009|RS2_DROME 40S ribosomal protein S2 OS=Drosophila melanogaster OX=7227 GN=RpS2 PE=1 SV=2		?	TRUE	Drosophila melanogaster												cytosolic ribosome, cytosolic small ribosomal subunit, nuclear chromosome, nucleolus		cytosolic ribosome, cytosolic small ribosomal subunit	RNA binding		RNA binding	RNA binding		structural constituent of ribosome	3	0
150	Polyadenylate-binding protein OS=Drosophila melanogaster OX=7227 GN=pAbp PE=1 SV=3	P21187	pAbp	70 kDa		Drosophila melanogaster												cytoplasmic stress granule		catalytic step 2 spliceosome, cytoplasmic stress granule, precatalytic spliceosome	RNA binding, mRNA 3'-UTR binding, poly(A) binding, poly(U) RNA binding		RNA binding, mRNA 3'-UTR binding, poly(A) binding, poly(U) RNA binding	RNA binding, mRNA 3'-UTR binding, poly(A) binding, poly(U) RNA binding			5	0
151	Cluster of Histone H2A OS=Drosophila melanogaster OX=7227 GN=His2A PE=1 SV=2 (P84051)	P84051 [3]	His2A	13 kDa	TRUE	Drosophila melanogaster												chromosome, nucleosome, polytene chromosome, polytene chromosome band	nucleosome				DNA binding	DNA binding			3	0
152	LD30155p OS=Drosophila melanogaster OX=7227 GN=lost PE=1 SV=1	Q9VN21	lost	60 kDa		Drosophila melanogaster														catalytic step 2 spliceosome, precatalytic spliceosome, ribonucleoprotein complex							2	0
153	sp|Q9U3Z7|NH2L1_DROME NHP2-like protein 1 homolog OS=Drosophila melanogaster OX=7227 GN=hoip PE=2 SV=1	sp|Q9U3Z7|NH2L1_DROMENHP2-like protein 1 homolog OS=Drosophila melanogaster OX=7227 GN=hoip PE=2 SV=1		?		Drosophila melanogaster												nucleolus		precatalytic spliceosome, small nuclear ribonucleoprotein complex	RNA binding		RNA binding	RNA binding			3	0
154	sp|CATA_HUMAN|	CATA_HUMAN		60 kDa		unknown																					2	0
155	Cluster of Transgelin OS=Drosophila melanogaster OX=7227 GN=Chd64 PE=1 SV=2 (Q9VZI1)	Q9VZI1 [2]	Chd64	21 kDa	TRUE	Drosophila melanogaster					striated muscle thin filament							cytoskeleton, striated muscle thin filament					juvenile hormone response element binding	juvenile hormone response element binding			3	0
156	60S ribosomal protein L17 OS=Drosophila melanogaster OX=7227 GN=RpL17 PE=1 SV=1	Q9W3W8	RpL17	22 kDa		Drosophila melanogaster												cytosolic large ribosomal subunit, cytosolic ribosome		cytosolic large ribosomal subunit, cytosolic ribosome						structural constituent of ribosome	2	0
157	LD35215p OS=Drosophila melanogaster OX=7227 GN=Dmel\CG2129 PE=2 SV=1	Q9W3J4	Dmel	53 kDa		Drosophila melanogaster												heterochromatin					RNA polymerase II core promoter proximal region sequence-specific DNA binding	RNA polymerase II core promoter proximal region sequence-specific DNA binding			5	0
158	PiggyBac transposable element-derived protein domain-containing protein OS=Drosophila melanogaster OX=7227 GN=Dmel\CG13151 PE=4 SV=1	A1Z917	Dmel	68 kDa		unknown																					2	0
159	Heat shock protein 60A OS=Drosophila melanogaster OX=7227 GN=Hsp60A PE=1 SV=3	O02649	Hsp60A	61 kDa		Drosophila melanogaster																	ATP binding				4	0
160	14-3-3 protein epsilon OS=Drosophila melanogaster OX=7227 GN=14-3-3epsilon PE=1 SV=2	P92177	14-3-3epsilon	30 kDa		Drosophila melanogaster	oocyte microtubule cytoskeleton polarization				centrosome		germline ring canal	germline ring canal				centrosome, chromosome									3	0
161	60S ribosomal protein L30 OS=Drosophila melanogaster OX=7227 GN=RpL30 PE=1 SV=1	Q9VJ19	RpL30	12 kDa		Drosophila melanogaster												cytosolic large ribosomal subunit, cytosolic ribosome		cytosolic large ribosomal subunit, cytosolic ribosome	RNA binding		RNA binding	RNA binding		structural constituent of ribosome	2	0
162	39 kDa FK506-binding nuclear protein OS=Drosophila melanogaster OX=7227 GN=Fkbp39 PE=1 SV=2	P54397	Fkbp39	39 kDa		Drosophila melanogaster												heterochromatin, nucleolus					FK506 binding, juvenile hormone response element binding	juvenile hormone response element binding			2	0
END OF FILE

## Sheet: Experiment 2
#SN240001-003(BDR HayashiDr)_5ul, Samples Report created on 07/24/2024
																											Total Spectrum Count	Total Spectrum Count	Total Spectrum Count
SN240001-003(BDR HayashiDr)_5ul																											1_anti-HA_control	2_anti-Myc_ref2	3_anti-Flag_Gox
#	Identified Proteins (1013/1019)	Accession Number	Alternate ID	Molecular Weight	Protein Grouping Ambiguity	Taxonomy	cytoskeleton organization	protein localization to cell junction	retina homeostasis	adherens junction	cytoskeletal part	extracellular exosome	extracellular region	extracellular region part	extracellular space	extracellular vesicle	intermediate filament	intracellular non-membrane-bounded organelle	protein-DNA complex	ribonucleoprotein complex	RNA binding	double-stranded RNA binding	heterocyclic compound binding	nucleic acid binding	structural constituent of cytoskeleton	structural molecule activity	anti-HA	anti-Myc_ref2	anti-Flag_Gox
1	FI24033p1 OS=Drosophila melanogaster OX=7227 GN=tum PE=1 SV=1	A1Z9I5	tum	70 kDa		Drosophila melanogaster					centralspindlin complex, cortical microtubule, spindle							centralspindlin complex, cortical microtubule, spindle									0	17	12
2	Kinesin-like protein Klp61F OS=Drosophila melanogaster OX=7227 GN=Klp61F PE=1 SV=2	P46863	Klp61F	121 kDa		Drosophila melanogaster	microtubule bundle formation, mitotic centrosome separation, mitotic spindle assembly, mitotic spindle organization				aster, centrosome, kinesin complex, mitotic spindle, mitotic spindle microtubule, mitotic spindle pole							aster, centrosome, kinesin complex, mitotic spindle, mitotic spindle microtubule, mitotic spindle pole					ATP binding				0	14	7
3	Ciz1 zinc finger protein, isoform A OS=Drosophila melanogaster OX=7227 GN=Ciz1 PE=1 SV=1	Q9VT61	Ciz1	103 kDa		Drosophila melanogaster																					0	13	13
4	Unconventional myosin ID OS=Drosophila melanogaster OX=7227 GN=Myo31DF PE=1 SV=1	Q23978	Myo31DF	117 kDa		Drosophila melanogaster	actin filament organization			adherens junction	myosin complex							actin cytoskeleton, myosin complex					ATP binding				0	15	9
5	Spindly OS=Drosophila melanogaster OX=7227 GN=Spindly PE=4 SV=2	Q9VQS4	Spindly	89 kDa		Drosophila melanogaster					microtubule							kinetochore, microtubule									0	0	25
6	Nuclear pore complex protein Nup205 OS=Drosophila melanogaster OX=7227 GN=Nup205 PE=2 SV=1	Q8IQV9	Nup205	235 kDa		Drosophila melanogaster																				structural constituent of nuclear pore	0	8	7
7	Chromatin-remodeling complex ATPase chain Iswi OS=Drosophila melanogaster OX=7227 GN=Iswi PE=1 SV=1	Q24368	Iswi	119 kDa		Drosophila melanogaster												chromatin, polytene chromosome					ATP binding, DNA binding, nucleotide binding	DNA binding			0	7	6
8	Nuclear pore complex protein Nup154 OS=Drosophila melanogaster OX=7227 GN=Nup154 PE=1 SV=1	Q9V463	Nup154	154 kDa		Drosophila melanogaster	actin filament organization, astral spindle assembly involved in male meiosis											chromosome								structural constituent of nuclear pore	0	8	5
9	Large subunit GTPase 1 homolog OS=Drosophila melanogaster OX=7227 GN=Ns3 PE=1 SV=1	Q9W590	Ns3	70 kDa		Drosophila melanogaster																	GTP binding				0	8	3
10	RNA helicase OS=Drosophila melanogaster OX=7227 GN=DmRH5 PE=1 SV=1	Q8MZI3	DmRH5	88 kDa	TRUE	Drosophila melanogaster														ribonucleoprotein complex	RNA binding		ATP binding, RNA binding	RNA binding			0	8	4
11	Cluster of Uncharacterized protein, isoform B OS=Drosophila melanogaster OX=7227 GN=CK02656 PE=1 SV=2 (Q9VPJ9)	Q9VPJ9 [4]	CK02656	78 kDa	TRUE	unknown																					0	6	8
12	Flotillin 2, isoform F OS=Drosophila melanogaster OX=7227 GN=Flo2 PE=1 SV=1	A4V4F2 (+1)	Flo2	47 kDa		unknown																					0	4	3
13	very-long-chain enoyl-CoA reductase OS=Drosophila melanogaster OX=7227 GN=Sc2 PE=1 SV=1	Q9VZL3	Sc2	34 kDa		Drosophila melanogaster																					0	7	7
14	Formin-like protein OS=Drosophila melanogaster OX=7227 GN=Frl PE=1 SV=3	Q9VUC6	Frl	133 kDa		Drosophila melanogaster	cortical actin cytoskeleton organization																				0	5	5
15	Replication factor C subunit 3 OS=Drosophila melanogaster OX=7227 GN=RfC3 PE=1 SV=2	Q9VKW3	RfC3	37 kDa		Drosophila melanogaster												DNA replication factor C complex, Elg1 RFC-like complex					ATP binding, DNA clamp loader activity	DNA binding, DNA clamp loader activity			0	4	7
16	ATP-dependent RNA helicase DHX15 homolog OS=Drosophila melanogaster OX=7227 GN=Dhx15 PE=2 SV=1	Q7K3M5	Dhx15	83 kDa	TRUE	Drosophila melanogaster														catalytic step 2 spliceosome, precatalytic spliceosome	RNA binding		ATP binding, RNA binding	RNA binding			0	7	5
17	Zinc finger protein indra OS=Drosophila melanogaster OX=7227 GN=indra PE=1 SV=1	Q8IRH5	indra	82 kDa		Drosophila melanogaster																	RNA polymerase II core promoter proximal region sequence-specific DNA binding	RNA polymerase II core promoter proximal region sequence-specific DNA binding			0	4	1
18	Flotillin-1 OS=Drosophila melanogaster OX=7227 GN=Flo1 PE=2 SV=1	O61491	Flo1	47 kDa		Drosophila melanogaster																				structural molecule activity	0	5	7
19	Tudor domain-containing protein 1 OS=Drosophila melanogaster OX=7227 GN=Veneno PE=1 SV=2	Q9VHR5	Veneno	72 kDa		Drosophila melanogaster														catalytic step 2 spliceosome, precatalytic spliceosome							0	4	3
20	Relative of woc, isoform C OS=Drosophila melanogaster OX=7227 GN=row PE=1 SV=1	A0A0B4KER0 (+1)	row	146 kDa		Drosophila melanogaster												euchromatin					sequence-specific DNA binding	sequence-specific DNA binding			0	6	2
21	Cluster of Nopp140, isoform E OS=Drosophila melanogaster OX=7227 GN=Nopp140 PE=1 SV=1 (M9PFZ1)	M9PFZ1 [3]	Nopp140	78 kDa	TRUE	Drosophila melanogaster												nucleolus									0	4	6
22	CIN85 and CD2AP related, isoform C OS=Drosophila melanogaster OX=7227 GN=cindr PE=1 SV=2	Q9VA36	cindr	92 kDa		unknown																					0	1	4
23	Pre-mRNA-splicing factor 38 OS=Drosophila melanogaster OX=7227 GN=Dmel\CG1622 PE=1 SV=1	Q9VYE9	Dmel	45 kDa		Drosophila melanogaster														precatalytic spliceosome							0	4	5
24	Small ribosomal subunit protein uS5m OS=Drosophila melanogaster OX=7227 GN=mRpS5 PE=1 SV=1	Q8SYP9	mRpS5	46 kDa		Drosophila melanogaster												mitochondrial small ribosomal subunit		mitochondrial small ribosomal subunit	RNA binding		RNA binding	RNA binding		structural constituent of ribosome	0	3	4
25	Nucleoporin 153kD, isoform D OS=Drosophila melanogaster OX=7227 GN=Nup153 PE=1 SV=1	A8JV18 (+1)	Nup153	201 kDa		unknown																					0	4	2
26	Signal recognition particle receptor subunit beta OS=Drosophila melanogaster OX=7227 GN=SrpRbeta PE=1 SV=2	Q9VSN9	SrpRbeta	27 kDa		Drosophila melanogaster																	GTP binding				0	3	4
27	Ubiquitin carboxyl-terminal hydrolase 7 OS=Drosophila melanogaster OX=7227 GN=Usp7 PE=1 SV=1	Q9VYQ8 (+1)	Usp7	130 kDa		Drosophila melanogaster												heterochromatin, polytene chromosome									0	3	0
28	Exosome complex component 10 homolog OS=Drosophila melanogaster OX=7227 GN=Rrp6 PE=1 SV=3	Q9VFF3	Rrp6	103 kDa		Drosophila melanogaster												nucleolus			single-stranded RNA binding		nucleotide binding, single-stranded RNA binding	single-stranded RNA binding			0	0	9
29	Tumor suppressor protein 101 OS=Drosophila melanogaster OX=7227 GN=TSG101 PE=1 SV=2	Q9VVA7	TSG101	45 kDa		Drosophila melanogaster																					0	5	3
30	UTP--glucose-1-phosphate uridylyltransferase (Fragment) OS=Drosophila melanogaster OX=7227 GN=UGP PE=1 SV=1	A5XCL5 (+1)	UGP	58 kDa		unknown																					0	2	4
31	Nuclear pore complex protein Nup98-Nup96 OS=Drosophila melanogaster OX=7227 GN=Nup98-96 PE=1 SV=3	Q9VCH5	Nup98-96	210 kDa		Drosophila melanogaster												chromatin, polytene chromosome, polytene chromosome band, polytene chromosome puff					chromatin DNA binding	chromatin DNA binding		structural constituent of nuclear pore	0	3	2
32	Nucleolar complex protein 2 OS=Drosophila melanogaster OX=7227 GN=Noc2 PE=1 SV=1	Q9VIF0	Noc2	87 kDa		Drosophila melanogaster												nucleolus		Noc1p-Noc2p complex, Noc2p-Noc3p complex							0	2	4
33	Huntingtin interacting protein 1, isoform B OS=Drosophila melanogaster OX=7227 GN=Hip1 PE=1 SV=1	Q86BS5 (+1)	Hip1	124 kDa	TRUE	unknown																					0	0	5
34	Not1, isoform D OS=Drosophila melanogaster OX=7227 GN=Not1 PE=1 SV=1	A8DY80 (+2)	Not1	281 kDa		unknown																					0	3	3
35	EG:34F3.8 protein OS=Drosophila melanogaster OX=7227 GN=Sec22 PE=1 SV=2	O77434	Sec22	25 kDa		unknown																					0	4	4
36	Nuclear cap-binding protein subunit 1 OS=Drosophila melanogaster OX=7227 GN=Cbp80 PE=1 SV=1	Q7K4N3	Cbp80	93 kDa		Drosophila melanogaster														catalytic step 2 spliceosome, precatalytic spliceosome	RNA cap binding, mRNA binding		RNA cap binding, mRNA binding	RNA cap binding, mRNA binding			0	2	4
37	mitogen-activated protein kinase kinase OS=Drosophila melanogaster OX=7227 GN=lic PE=1 SV=1	O62602	lic	38 kDa		Drosophila melanogaster																	ATP binding				0	6	2
38	RH72958p OS=Drosophila melanogaster OX=7227 GN=Dmel\CG2076 PE=1 SV=1	Q9VZ34	Dmel	36 kDa		Drosophila melanogaster																					0	2	5
39	Sphingosine-1-phosphate lyase OS=Drosophila melanogaster OX=7227 GN=Sply PE=1 SV=1	Q9V7Y2	Sply	60 kDa		Drosophila melanogaster																	pyridoxal phosphate binding				0	3	2
40	Dolichyl-diphosphooligosaccharide--protein glycosyltransferase subunit STT3A OS=Drosophila melanogaster OX=7227 GN=Stt3A PE=1 SV=1	Q9VRE0	Stt3A	81 kDa	TRUE	Drosophila melanogaster																					0	4	3
41	IP19903p OS=Drosophila melanogaster OX=7227 GN=CG3884-RB PE=1 SV=1	C6SV36 (+1)	CG3884-RB	32 kDa		Drosophila melanogaster																					0	3	4
42	THO complex subunit 2 OS=Drosophila melanogaster OX=7227 GN=tho2 PE=1 SV=1	E2QCS8 (+2)	tho2	189 kDa		Drosophila melanogaster															mRNA binding		mRNA binding	mRNA binding			0	3	1
43	L.2.35Df OS=Drosophila melanogaster OX=7227 GN=Mtr4 PE=1 SV=1	Q9Y134	Mtr4	119 kDa		Drosophila melanogaster														catalytic step 2 spliceosome	RNA binding		ATP binding, RNA binding	RNA binding			0	3	3
44	DNA replication licensing factor MCM4 OS=Drosophila melanogaster OX=7227 GN=dpa PE=1 SV=2	Q26454	dpa	97 kDa		Drosophila melanogaster	mitotic spindle organization											CMG complex	CMG complex				ATP binding, single-stranded DNA binding	single-stranded DNA binding			0	2	4
45	Glutathione S-transferase D1 OS=Drosophila melanogaster OX=7227 GN=GstD1 PE=1 SV=1	P20432	GstD1	24 kDa	TRUE	Drosophila melanogaster																					0	4	2
46	Nuclear pore complex protein Nup160 homolog OS=Drosophila melanogaster OX=7227 GN=Nup160 PE=1 SV=1	Q9VKJ3	Nup160	160 kDa		Drosophila melanogaster																				structural constituent of nuclear pore	0	1	2
47	Phosphoglycerate kinase OS=Drosophila melanogaster OX=7227 GN=Pgk PE=2 SV=2	Q01604	Pgk	44 kDa		Drosophila melanogaster												M band, Z disc					ADP binding, ATP binding				0	2	4
48	Stress-activated protein kinase JNK OS=Drosophila melanogaster OX=7227 GN=bsk PE=1 SV=1	E1JHD6	bsk	43 kDa		unknown																					0	2	2
49	DNA-directed RNA polymerase I subunit RPA1 OS=Drosophila melanogaster OX=7227 GN=RpI1 PE=1 SV=2	P91875	RpI1	185 kDa	TRUE	Drosophila melanogaster												DNA-directed RNA polymerase I complex					DNA binding	DNA binding			0	2	1
50	Spectrin beta chain OS=Drosophila melanogaster OX=7227 GN=beta-Spec PE=3 SV=1	M9PF16 (+2)	beta-Spec	268 kDa	TRUE	unknown																					0	0	4
51	Uncharacterized protein, isoform B OS=Drosophila melanogaster OX=7227 GN=Dmel\CG7692 PE=4 SV=1	M9PI87 (+2)	Dmel	152 kDa	TRUE	unknown																					0	0	7
52	Cluster of G protein alpha i subunit OS=Drosophila melanogaster OX=7227 GN=Galphai PE=1 SV=2 (P20353)	P20353 [4]	Galphai	41 kDa	TRUE	Drosophila melanogaster	cortical actin cytoskeleton organization, establishment of spindle orientation																DNA binding, GTP binding	DNA binding			0	2	2
53	C11.1, isoform A OS=Drosophila melanogaster OX=7227 GN=c11.1 PE=1 SV=2	Q9W350	c11	193 kDa		Drosophila melanogaster																					0	2	2
54	F-actin-capping protein subunit beta OS=Drosophila melanogaster OX=7227 GN=cpb PE=2 SV=1	P48603	cpb	31 kDa		Drosophila melanogaster	actin cytoskeleton organization, actin filament organization			adherens junction	F-actin capping protein complex, dynactin complex							F-actin capping protein complex, dynactin complex									0	2	3
55	Glutamine synthetase 1, mitochondrial OS=Drosophila melanogaster OX=7227 GN=Gs1 PE=2 SV=3	P20477	Gs1	44 kDa		Drosophila melanogaster																	ATP binding				0	3	3
56	Bifunctional lysine-specific demethylase and histidyl-hydroxylase NO66 OS=Drosophila melanogaster OX=7227 GN=NO66 PE=1 SV=1	Q7K4H4	NO66	73 kDa		Drosophila melanogaster												nucleolus									0	3	3
57	V-type proton ATPase subunit C OS=Drosophila melanogaster OX=7227 GN=Vha44 PE=2 SV=5	Q9V7N5	Vha44	92 kDa		Drosophila melanogaster																					0	3	3
58	LD31742p OS=Drosophila melanogaster OX=7227 GN=whd PE=1 SV=1	Q7JQH9 (+1)	whd	89 kDa		unknown																					0	2	4
59	Putative cysteine proteinase CG12163 OS=Drosophila melanogaster OX=7227 GN=CG12163 PE=2 SV=2	Q9VN93	CG12163	69 kDa		Drosophila melanogaster							extracellular space, perivitelline space	extracellular space	extracellular space												0	1	2
60	Eukaryotic peptide chain release factor GTP-binding subunit OS=Drosophila melanogaster OX=7227 GN=eRF3 PE=1 SV=1	M9PD08 (+1)	eRF3	55 kDa		unknown																					0	1	2
61	Leukotriene A(4) hydrolase OS=Drosophila melanogaster OX=7227 GN=Dmel\CG10602 PE=1 SV=1	A4V0U4 (+1)	Dmel	68 kDa		unknown																					0	2	2
62	Bystin OS=Drosophila melanogaster OX=7227 GN=bys PE=1 SV=2	P51406	bys	50 kDa		Drosophila melanogaster												nucleolus		preribosome, small subunit precursor	snoRNA binding		snoRNA binding	snoRNA binding			0	3	2
63	Heat shock protein 23 OS=Drosophila melanogaster OX=7227 GN=Hsp23 PE=2 SV=2	P02516	Hsp23	21 kDa		Drosophila melanogaster																					0	1	2
64	RNA helicase OS=Drosophila melanogaster OX=7227 GN=Dmel\CG10333 PE=1 SV=2	Q9VJ74	Dmel	95 kDa		Drosophila melanogaster														catalytic step 2 spliceosome, precatalytic spliceosome	RNA binding		ATP binding, RNA binding	RNA binding			0	4	1
65	RNA helicase OS=Drosophila melanogaster OX=7227 GN=Ddx56 PE=1 SV=2	Q9VRI0	Ddx56	63 kDa		Drosophila melanogaster												nucleolus					ATP binding, nucleic acid binding	nucleic acid binding			0	2	3
66	Phosphatidylinositol-3-phosphatase SAC1 OS=Drosophila melanogaster OX=7227 GN=Sac1 PE=2 SV=1	Q9W0I6	Sac1	68 kDa		Drosophila melanogaster	cytoplasmic microtubule organization																				0	1	3
67	Enhancer of mRNA-decapping protein 4 homolog OS=Drosophila melanogaster OX=7227 GN=Ge-1 PE=1 SV=2	Q9VKK1	Ge-1	149 kDa		Drosophila melanogaster												P-body		P-body							0	3	1
68	Tyrosine-protein phosphatase non-receptor type 61F OS=Drosophila melanogaster OX=7227 GN=Ptp61F PE=1 SV=1	Q9W0G1	Ptp61F	62 kDa		Drosophila melanogaster																					0	2	1
69	RNA helicase OS=Drosophila melanogaster OX=7227 GN=cg9143 PE=1 SV=1	Q6NQY9	cg9143	92 kDa		Drosophila melanogaster																	ATP binding, nucleic acid binding	nucleic acid binding			0	3	0
70	tRNA (cytosine(34)-C(5))-methyltransferase OS=Drosophila melanogaster OX=7227 GN=Nsun2 PE=2 SV=1	Q9W4M9	Nsun2	84 kDa		Drosophila melanogaster												nucleolus			tRNA binding		tRNA binding	tRNA binding			0	3	1
71	DNA-directed RNA polymerase II subunit RPB1 OS=Drosophila melanogaster OX=7227 GN=Polr2A PE=3 SV=4	P04052	Polr2A	209 kDa	TRUE	Drosophila melanogaster												polytene chromosome, polytene chromosome puff					DNA binding	DNA binding			0	4	1
72	Nuclear pore complex protein Nup75 OS=Drosophila melanogaster OX=7227 GN=Nup75 PE=2 SV=1	A1YK02	Nup75	77 kDa		Drosophila melanogaster																				structural constituent of nuclear pore	0	4	0
73	Cluster of TREMBL:A2A5Y0 Tax_Id=10090 Gene_Symbol=Krt31 keratin complex 1, acidic, gene 1 (A2A5Y0)	A2A5Y0 [2]		47 kDa	TRUE	unknown																					0	0	3
74	Dolichyl-phosphate beta-glucosyltransferase OS=Drosophila melanogaster OX=7227 GN=wol PE=1 SV=1	Q9VLQ1	wol	37 kDa		Drosophila melanogaster																					0	2	2
75	Ribosome quality control complex subunit NEMF homolog OS=Drosophila melanogaster OX=7227 GN=Clbn PE=1 SV=2	Q9VBX1	Clbn	113 kDa		Drosophila melanogaster															tRNA binding		tRNA binding	tRNA binding			0	2	1
76	Enabled, isoform G OS=Drosophila melanogaster OX=7227 GN=ena PE=3 SV=1	A0A0B4LFX0 (+1)	ena	70 kDa		unknown																					0	2	3
77	Vacuolar protein sorting-associated protein 29 OS=Drosophila melanogaster OX=7227 GN=Vps29 PE=1 SV=1	Q9VPX5	Vps29	20 kDa		Drosophila melanogaster																					0	3	2
78	Caper, isoform A OS=Drosophila melanogaster OX=7227 GN=Caper PE=1 SV=1	Q9VM49	Caper	66 kDa		Drosophila melanogaster														catalytic step 2 spliceosome, precatalytic spliceosome	mRNA binding		mRNA binding	mRNA binding			0	2	2
79	Carbonyl reductase, isoform A OS=Drosophila melanogaster OX=7227 GN=Dmel\CG11200 PE=1 SV=1	Q7K0F7	Dmel	40 kDa		Drosophila melanogaster																					0	2	3
80	Transcription elongation factor SPT5 OS=Drosophila melanogaster OX=7227 GN=Spt5 PE=1 SV=1	Q9V460	Spt5	119 kDa		Drosophila melanogaster												polytene chromosome, polytene chromosome interband, polytene chromosome puff			mRNA binding		mRNA binding	mRNA binding			0	1	2
81	Cut up, isoform F OS=Drosophila melanogaster OX=7227 GN=ctp PE=3 SV=1	A0A4D6K1L3 (+1)	ctp	31 kDa		unknown																					0	3	2
82	Uncharacterized protein, isoform B OS=Drosophila melanogaster OX=7227 GN=Dmel\CG17493 PE=1 SV=1	M9PGG8	Dmel	21 kDa		Drosophila melanogaster	centriole replication				centriole, centrosome							centriole, centrosome									0	1	3
83	non-specific serine/threonine protein kinase OS=Drosophila melanogaster OX=7227 GN=SRPK PE=1 SV=1	A0A0B4KF69 (+3)	SRPK	103 kDa		unknown																					0	2	2
84	Nuclear RNA export factor 1 OS=Drosophila melanogaster OX=7227 GN=sbr PE=1 SV=2	Q9U1H9	sbr	76 kDa		Drosophila melanogaster															RNA binding		RNA binding	RNA binding			0	1	3
85	Dolichol-phosphate mannosyltransferase subunit 1 OS=Drosophila melanogaster OX=7227 GN=Dpm1 PE=3 SV=1	Q9VIU7	Dpm1	27 kDa		Drosophila melanogaster																					0	4	1
86	Gp150, isoform E OS=Drosophila melanogaster OX=7227 GN=Gp150 PE=1 SV=1	A0A0B4LGB0 (+2)	Gp150	117 kDa		unknown																					0	1	3
87	Membrane-associated protein Hem OS=Drosophila melanogaster OX=7227 GN=Hem PE=2 SV=1	P55162	Hem	129 kDa		Drosophila melanogaster	actin cytoskeleton organization, cortical actin cytoskeleton organization																				0	2	1
88	Sterol carrier protein 2 OS=Drosophila melanogaster OX=7227 GN=ScpX PE=1 SV=1	Q9VJ43	ScpX	59 kDa		Drosophila melanogaster																					0	4	1
89	Probable ATP-dependent RNA helicase Dbp73D OS=Drosophila melanogaster OX=7227 GN=Dbp73D PE=2 SV=3	P26802	Dbp73D	78 kDa		Drosophila melanogaster												nucleolus			RNA binding		ATP binding, RNA binding	RNA binding			0	2	3
90	ADP-ribosylation factor 6 OS=Drosophila melanogaster OX=7227 GN=Arf6 PE=1 SV=3	P40946	Arf6	20 kDa		Drosophila melanogaster	actin cytoskeleton organization			adherens junction													GTP binding				0	1	4
91	Sphingolipid delta(4)-desaturase DES1 OS=Drosophila melanogaster OX=7227 GN=ifc PE=1 SV=1	Q94515	ifc	37 kDa		Drosophila melanogaster	spindle assembly involved in male meiosis																				0	1	4
92	Cluster of LD24308p OS=Drosophila melanogaster OX=7227 GN=orion PE=1 SV=1 (Q9W3M4)	Q9W3M4 [2]	orion	77 kDa	TRUE	Drosophila melanogaster							extracellular region														0	4	0
93	Titin OS=Drosophila melanogaster OX=7227 GN=Sdb PE=1 SV=1	A1Z9M5	Sdb	461 kDa		Drosophila melanogaster	cytoplasmic microtubule organization, microtubule anchoring				axonemal microtubule, centriole, ciliary basal body							axonemal microtubule, centriole, ciliary basal body									0	0	3
94	Gelsolin, isoform L OS=Drosophila melanogaster OX=7227 GN=Gel PE=4 SV=1	A0A0C4DHG6 (+1)	Gel	83 kDa		unknown																					0	4	0
95	LD10780p OS=Drosophila melanogaster OX=7227 GN=Dmel\CG12325 PE=1 SV=1	Q5U0X8	Dmel	106 kDa		Drosophila melanogaster												Pwp2p-containing subcomplex of 90S preribosome		Pwp2p-containing subcomplex of 90S preribosome, small-subunit processome							0	1	2
96	LD35289p OS=Drosophila melanogaster OX=7227 GN=Dmel\CG8003 PE=1 SV=1	Q9VTB0	Dmel	46 kDa		Drosophila melanogaster																					0	2	2
97	Probable ATP-dependent RNA helicase kurz OS=Drosophila melanogaster OX=7227 GN=kz PE=1 SV=1	O46072	kz	134 kDa		Drosophila melanogaster												nucleolus			RNA binding		ATP binding, RNA binding	RNA binding			0	2	1
98	Splicing factor U2af 38 kDa subunit OS=Drosophila melanogaster OX=7227 GN=U2af38 PE=1 SV=2	Q94535	U2af38	30 kDa		Drosophila melanogaster														precatalytic spliceosome	mRNA binding, poly-pyrimidine tract binding, pre-mRNA 3'-splice site binding		mRNA binding, poly-pyrimidine tract binding, pre-mRNA 3'-splice site binding	mRNA binding, poly-pyrimidine tract binding, pre-mRNA 3'-splice site binding			0	2	1
99	Calcyclin-binding protein OS=Drosophila melanogaster OX=7227 GN=Dmel\CG3226 PE=1 SV=1	Q9W3Y3	Dmel	26 kDa		Drosophila melanogaster																					0	2	1
100	FI20146p1 OS=Drosophila melanogaster OX=7227 GN=Dme_CG7627 PE=1 SV=2	Q9VLN6	Dme_CG7627	152 kDa		Drosophila melanogaster																	ATP binding				0	2	2
101	GH13542p OS=Drosophila melanogaster OX=7227 GN=vap PE=2 SV=2	Q8IR23	vap	108 kDa		Drosophila melanogaster																					0	2	1
102	Dihydrolipoyl dehydrogenase OS=Drosophila melanogaster OX=7227 GN=E3 PE=1 SV=1	Q9VVL7	E3	53 kDa		Drosophila melanogaster																	flavin adenine dinucleotide binding				0	1	2
103	RE67794p OS=Drosophila melanogaster OX=7227 GN=Dmel\CG7246 PE=2 SV=1	Q9W397	Dmel	70 kDa		Drosophila melanogaster												Pwp2p-containing subcomplex of 90S preribosome		Pwp2p-containing subcomplex of 90S preribosome, small-subunit processome	snoRNA binding		snoRNA binding	snoRNA binding			0	1	2
104	Elongator complex protein 1 OS=Drosophila melanogaster OX=7227 GN=Elp1 PE=1 SV=1	A0A0B4KFR6 (+2)	Elp1	143 kDa		unknown																					0	1	2
105	Mitogen-activated protein kinase ERK-A OS=Drosophila melanogaster OX=7227 GN=rl PE=1 SV=3	P40417	rl	43 kDa	TRUE	Drosophila melanogaster																	ATP binding				0	1	2
106	non-specific serine/threonine protein kinase OS=Drosophila melanogaster OX=7227 GN=Akt PE=1 SV=1	A0A0B4LIA3 (+1)	Akt	60 kDa		unknown																					0	2	1
107	Protein suppressor of forked OS=Drosophila melanogaster OX=7227 GN=su(f) PE=1 SV=2	P25991	su	88 kDa		Drosophila melanogaster															mRNA binding		mRNA binding	mRNA binding			0	1	2
108	Tubulin gamma-1 chain OS=Drosophila melanogaster OX=7227 GN=gammaTub23C PE=1 SV=2	P23257	gammaTub23C	53 kDa		Drosophila melanogaster	centriole-centriole cohesion, centrosome cycle, cytoplasmic microtubule organization, meiotic spindle organization, microtubule nucleation, mitotic spindle organization				centrosome, gamma-tubulin large complex, gamma-tubulin small complex, microtubule, pericentriolar material, spindle							centrosome, gamma-tubulin large complex, gamma-tubulin small complex, microtubule, pericentriolar material, spindle					GTP binding, guanyl nucleotide binding		structural constituent of cytoskeleton	structural constituent of cytoskeleton	0	1	2
109	Vesicle-fusing ATPase 2 OS=Drosophila melanogaster OX=7227 GN=Nsf2 PE=2 SV=2	P54351	Nsf2	83 kDa		Drosophila melanogaster																	ATP binding				0	0	2
110	Protein associated with topo II related-1, isoform A OS=Drosophila melanogaster OX=7227 GN=Patr-1 PE=1 SV=1	Q9VEN9	Patr-1	108 kDa		Drosophila melanogaster												P-body		P-body	RNA binding		RNA binding	RNA binding			0	1	2
111	Enhancer of bithorax, isoform H OS=Drosophila melanogaster OX=7227 GN=E(bx) PE=1 SV=1	M9PDH1 (+2)	E	311 kDa		unknown																					0	2	0
112	Arginine methyltransferase 3, isoform B OS=Drosophila melanogaster OX=7227 GN=Art3 PE=1 SV=1	Q8INE8 (+1)	Art3	54 kDa		unknown																					0	0	2
113	Regulatory protein zeste OS=Drosophila melanogaster OX=7227 GN=prod PE=1 SV=1	Q7JNE1	prod	39 kDa		Drosophila melanogaster												chromocenter, chromosome, centromeric region, euchromatin, pericentric heterochromatin					DNA binding	DNA binding			0	3	0
114	LD04387p OS=Drosophila melanogaster OX=7227 GN=Alsin2 PE=1 SV=1	Q9VVI1	Alsin2	48 kDa		Drosophila melanogaster														U1 snRNP, U2-type prespliceosome, precatalytic spliceosome	mRNA binding		mRNA binding	mRNA binding			0	2	1
115	Chromosomal protein D1 OS=Drosophila melanogaster OX=7227 GN=D1 PE=1 SV=3	P22058	D1	37 kDa		Drosophila melanogaster												heterochromatin, nucleosome, polytene chromosome	nucleosome				AT DNA binding, satellite DNA binding	AT DNA binding, satellite DNA binding			0	2	1
116	Large ribosomal subunit protein bL17m OS=Drosophila melanogaster OX=7227 GN=mRpL17 PE=1 SV=2	Q9W0S6	mRpL17	21 kDa		Drosophila melanogaster												mitochondrial large ribosomal subunit		mitochondrial large ribosomal subunit						structural constituent of ribosome	0	0	2
117	Cullin 2, isoform A OS=Drosophila melanogaster OX=7227 GN=Cul2 PE=1 SV=3	Q9V9R2	Cul2	87 kDa		Drosophila melanogaster																					0	3	1
118	Corepressor of pangolin, isoform A OS=Drosophila melanogaster OX=7227 GN=Coop PE=1 SV=1	Q7JUZ9	Coop	40 kDa		Drosophila melanogaster																	DNA binding	DNA binding			0	3	0
119	FI08810p OS=Drosophila melanogaster OX=7227 GN=Dmel\CG11920 PE=1 SV=1	Q9VBY2	Dmel	35 kDa		Drosophila melanogaster												Mpp10 complex		Mpp10 complex, small-subunit processome	rRNA primary transcript binding, snoRNA binding		rRNA primary transcript binding, snoRNA binding	rRNA primary transcript binding, snoRNA binding			0	3	0
120	Nuclear pore complex protein Nup88 OS=Drosophila melanogaster OX=7227 GN=mbo PE=1 SV=2	Q9GYU8	mbo	79 kDa		Drosophila melanogaster												chromatin								structural constituent of nuclear pore	0	3	0
121	Transcription termination factor 2 OS=Drosophila melanogaster OX=7227 GN=lds PE=1 SV=2	P34739	lds	118 kDa		Drosophila melanogaster	microtubule anchoring at centrosome																ATP binding, DNA binding	DNA binding			0	3	0
122	Protein jagunal OS=Drosophila melanogaster OX=7227 GN=jagn PE=1 SV=1	Q7K1V5	jagn	23 kDa		Drosophila melanogaster																					0	2	1
123	DREAM OS=Drosophila melanogaster OX=7227 GN=Strica PE=1 SV=1	Q7KHK9	Strica	57 kDa		Drosophila melanogaster																					0	2	1
124	Dynein light intermediate chain OS=Drosophila melanogaster OX=7227 GN=Dlic PE=1 SV=2	Q9VZ20	Dlic	54 kDa		Drosophila melanogaster	microtubule cytoskeleton organization				centrosome, cytoplasmic dynein complex, microtubule							centrosome, cytoplasmic dynein complex, microtubule					ATP binding				0	2	0
125	Eukaryotic translation initiation factor eIF1 OS=Drosophila melanogaster OX=7227 GN=eIF1 PE=1 SV=1	Q9VZS3	eIF1	12 kDa		Drosophila melanogaster														eukaryotic 43S preinitiation complex, multi-eIF complex	translation initiation factor activity		translation initiation factor activity	translation initiation factor activity			0	2	1
126	Golgi to ER traffic protein 4 homolog OS=Drosophila melanogaster OX=7227 GN=CG9853 PE=2 SV=1	Q9VN19	CG9853	38 kDa		Drosophila melanogaster																					0	1	2
127	Enoyl-CoA hydratase, mitochondrial OS=Drosophila melanogaster OX=7227 GN=HIPP1 PE=1 SV=1	M9PG82 (+1)	HIPP1	100 kDa		unknown																					0	2	1
128	Acinus, isoform A OS=Drosophila melanogaster OX=7227 GN=Acn PE=1 SV=1	Q9VJ12	Acn	84 kDa		Drosophila melanogaster														catalytic step 2 spliceosome, precatalytic spliceosome			nucleic acid binding	nucleic acid binding			0	2	1
129	Peroxisomal assembly protein PEX3 OS=Drosophila melanogaster OX=7227 GN=Pex3 PE=1 SV=1	Q9VUL8	Pex3	44 kDa		Drosophila melanogaster																					0	1	2
130	Periodic tryptophan protein 1 homolog OS=Drosophila melanogaster OX=7227 GN=nclb PE=1 SV=1	A1Z8D0	nclb	51 kDa		Drosophila melanogaster												euchromatin, nucleolus					chromatin DNA binding	chromatin DNA binding			0	2	1
131	RE41712p OS=Drosophila melanogaster OX=7227 GN=Dmel\CG5292 PE=2 SV=1	Q9VEM0	Dmel	17 kDa		Drosophila melanogaster																					0	1	2
132	Flap endonuclease 1 OS=Drosophila melanogaster OX=7227 GN=Fen1 PE=2 SV=1	Q7K7A9	Fen1	43 kDa		Drosophila melanogaster												nucleolus					DNA binding	DNA binding			0	0	2
133	RE70333p OS=Drosophila melanogaster OX=7227 GN=cg1316 PE=1 SV=2	Q9VZE4	cg1316	52 kDa		Drosophila melanogaster															mRNA binding		mRNA binding	mRNA binding			0	2	0
134	Nuclear pore protein OS=Drosophila melanogaster OX=7227 GN=Nup93-2 PE=1 SV=1	Q9VFE7	Nup93-2	91 kDa		Drosophila melanogaster																				structural constituent of nuclear pore	0	0	2
135	Dehydrogenase/reductase SDR family protein 7-like OS=Drosophila melanogaster OX=7227 GN=CG7601 PE=2 SV=1	Q9Y140	CG7601	36 kDa		Drosophila melanogaster																					0	2	1
136	Lissencephaly-1 homolog OS=Drosophila melanogaster OX=7227 GN=Lis-1 PE=1 SV=2	Q7KNS3	Lis-1	46 kDa		Drosophila melanogaster	centrosome separation, establishment of mitotic spindle orientation, spindle assembly				centrosome, cytoplasmic microtubule, dynactin complex, dynein complex, kinetochore microtubule, spindle pole, spindle pole centrosome							centrosome, cytoplasmic microtubule, dynactin complex, dynein complex, kinetochore, kinetochore microtubule, spindle pole, spindle pole centrosome									0	2	0
137	Acyl-coenzyme A oxidase OS=Drosophila melanogaster OX=7227 GN=Dmel\CG17544 PE=1 SV=2	Q9VIX4	Dmel	77 kDa		Drosophila melanogaster																	FAD binding				0	3	0
138	AP-1 complex subunit gamma OS=Drosophila melanogaster OX=7227 GN=AP-1gamma PE=1 SV=1	Q7KVR7 (+3)	AP-1gamma	106 kDa		unknown																					0	0	2
139	Probable cytochrome P450 6a20 OS=Drosophila melanogaster OX=7227 GN=Cyp6a20 PE=2 SV=2	Q9V773	Cyp6a20	58 kDa		Drosophila melanogaster																	heme binding				0	2	0
140	Reduction of Rh1, isoform A OS=Drosophila melanogaster OX=7227 GN=roh PE=1 SV=1	Q0E8X7	roh	10 kDa		Drosophila melanogaster																					0	0	2
141	FI18122p1 OS=Drosophila melanogaster OX=7227 GN=Snx1 PE=1 SV=1	Q9VQQ6	Snx1	52 kDa		Drosophila melanogaster																					0	0	2
142	L-2-hydroxyglutarate dehydrogenase, mitochondrial OS=Drosophila melanogaster OX=7227 GN=L2HGDH PE=1 SV=1	Q9VJ28	L2HGDH	50 kDa		Drosophila melanogaster																					0	2	0
143	Phosphoribosylformylglycinamidine synthase OS=Drosophila melanogaster OX=7227 GN=Pfas PE=1 SV=2	P35421	Pfas	148 kDa		Drosophila melanogaster																	ATP binding				0	0	2
144	Uncharacterized protein, isoform B OS=Drosophila melanogaster OX=7227 GN=Dmel\CG10984 PE=1 SV=2	Q8IQI3 (+1)	Dmel	73 kDa		Drosophila melanogaster	actin filament bundle assembly																				0	0	2
145	tRNA methyltransferase 10 homolog A OS=Drosophila melanogaster OX=7227 GN=trmt10a PE=2 SV=1	Q9VR56	trmt10a	36 kDa		Drosophila melanogaster															tRNA binding		tRNA binding	tRNA binding			0	0	2
146	Unconventional myosin IC OS=Drosophila melanogaster OX=7227 GN=Myo61F PE=1 SV=3	Q23979	Myo61F	119 kDa		Drosophila melanogaster	actin filament organization				myosin complex							actin cytoskeleton, myosin complex					ATP binding				0	2	0
147	Uncharacterized protein, isoform F OS=Drosophila melanogaster OX=7227 GN=Dmel\CG7518 PE=1 SV=1	A0A0B4K6G6 (+4)	Dmel	268 kDa		unknown																					0	0	2
148	Glycerol-3-phosphate acyltransferase 4, isoform D OS=Drosophila melanogaster OX=7227 GN=Gpat4 PE=1 SV=1	A0A0B4LGJ9 (+3)	Gpat4	61 kDa		Drosophila melanogaster																					0	0	2
149	phosphoinositide 5-phosphatase OS=Drosophila melanogaster OX=7227 GN=Synj PE=1 SV=1	Q5U0V7	Synj	135 kDa		Drosophila melanogaster																	nucleic acid binding	nucleic acid binding			0	2	0
150	Protein unc-13 homolog 4B OS=Drosophila melanogaster OX=7227 GN=stac PE=1 SV=5	Q9VBY8	stac	132 kDa		Drosophila melanogaster												cytoskeleton									0	2	0
151	Cytochrome c oxidase subunit 3 OS=Drosophila melanogaster OX=7227 GN=mt:CoIII PE=3 SV=1	P00417	mt	30 kDa		Drosophila melanogaster																					0	2	0
152	U4/U6.U5 small nuclear ribonucleoprotein 27 kDa protein OS=Drosophila melanogaster OX=7227 GN=ytr PE=1 SV=1	Q9W1I6	ytr	22 kDa		Drosophila melanogaster														precatalytic spliceosome	mRNA binding		mRNA binding	mRNA binding			0	2	0
153	MMS19 nucleotide excision repair protein OS=Drosophila melanogaster OX=7227 GN=Mms19 PE=1 SV=1	Q95U54	Mms19	107 kDa		Drosophila melanogaster	astral spindle assembly				spindle							spindle									0	2	0
154	Pre-mRNA-splicing factor CWC22 homolog OS=Drosophila melanogaster OX=7227 GN=ncm PE=1 SV=3	Q9VJ87	ncm	152 kDa		Drosophila melanogaster														catalytic step 2 spliceosome	RNA binding		RNA binding	RNA binding			0	2	0
155	Ribosomal RNA-processing protein 8 OS=Drosophila melanogaster OX=7227 GN=CG7137 PE=1 SV=1	Q7K2B0	CG7137	40 kDa		Drosophila melanogaster												nucleolus, rDNA heterochromatin									0	2	0
156	Elongator complex protein 2 OS=Drosophila melanogaster OX=7227 GN=Elp2 PE=1 SV=1	Q7K4B3	Elp2	89 kDa		Drosophila melanogaster																					0	2	0
157	Ubiquitin carboxyl-terminal hydrolase 36 OS=Drosophila melanogaster OX=7227 GN=scny PE=1 SV=3	Q9VRP5	scny	114 kDa		Drosophila melanogaster												nucleolus									0	0	2
158	tRNA (32-2'-O)-methyltransferase regulator THADA OS=Drosophila melanogaster OX=7227 GN=THADA PE=1 SV=3	Q9VWB9	THADA	197 kDa		Drosophila melanogaster																					0	2	0
159	Annexin B11 OS=Drosophila melanogaster OX=7227 GN=AnxB11 PE=2 SV=2	Q9VXG4	AnxB11	56 kDa		Drosophila melanogaster																					0	0	3
160	Heat shock protein 26 OS=Drosophila melanogaster OX=7227 GN=Hsp26 PE=1 SV=2	P02517	Hsp26	23 kDa		Drosophila melanogaster																					0	0	3
161	Luciferin 4-monooxygenase OS=Drosophila melanogaster OX=7227 GN=Dmel\CG6178 PE=1 SV=1	Q9VCC6	Dmel	60 kDa		Drosophila melanogaster																					0	2	1
162	Quaking related 58E-2, isoform A OS=Drosophila melanogaster OX=7227 GN=qkr58E-2 PE=1 SV=1	Q9W254	qkr58E-2	44 kDa		Drosophila melanogaster															mRNA binding		mRNA binding	mRNA binding			0	2	1
163	ER membrane protein complex subunit 2 OS=Drosophila melanogaster OX=7227 GN=EMC2B PE=1 SV=2	Q9VEQ2	EMC2B	33 kDa		Drosophila melanogaster																					0	0	2
164	Nucleolar protein 6 OS=Drosophila melanogaster OX=7227 GN=Mat89Ba PE=1 SV=1	Q8IH00	Mat89Ba	136 kDa		Drosophila melanogaster												UTP-C complex, condensed nuclear chromosome, nucleolus		UTP-C complex, small-subunit processome	RNA binding		RNA binding	RNA binding			0	4	2
165	Probable ATP-dependent RNA helicase pitchoune OS=Drosophila melanogaster OX=7227 GN=pit PE=2 SV=2	Q9VD51	pit	77 kDa		Drosophila melanogaster												nucleolus			RNA binding		ATP binding, RNA binding	RNA binding			0	8	4
166	Cluster of Darkener of apricot, isoform N OS=Drosophila melanogaster OX=7227 GN=Doa PE=1 SV=1 (A4V3J9)	A4V3J9 [6]	Doa	68 kDa	TRUE	unknown																					0	1	2
167	Serrate RNA effector molecule homolog OS=Drosophila melanogaster OX=7227 GN=Ars2 PE=1 SV=1	A0A0B4KEI5 (+1)	Ars2	106 kDa		unknown																					0	2	2
168	EG:BACR25B3.9 protein OS=Drosophila melanogaster OX=7227 GN=Klp3A PE=1 SV=1	Q9XZ29	Klp3A	136 kDa		Drosophila melanogaster	mitotic spindle organization, spindle elongation				aster, microtubule associated complex, spindle, spindle midzone							aster, microtubule associated complex, spindle, spindle midzone					ATP binding				0	2	0
169	RE12073p OS=Drosophila melanogaster OX=7227 GN=Dmel\CG46280 PE=1 SV=1	Q9VG01	Dmel	59 kDa		unknown																					0	2	6
170	Chromator, isoform A OS=Drosophila melanogaster OX=7227 GN=Chro PE=1 SV=1	Q86BS3	Chro	101 kDa		Drosophila melanogaster	mitotic spindle organization				centrosome, spindle							centrosome, polytene chromosome, polytene chromosome interband, spindle									0	2	4
171	Artemis, isoform B OS=Drosophila melanogaster OX=7227 GN=Arts PE=4 SV=1	M9PFR8 (+2)	Arts	121 kDa		Drosophila melanogaster																					0	5	3
172	CLIP-associating protein OS=Drosophila melanogaster OX=7227 GN=chb PE=1 SV=1	Q9NBD7	chb	166 kDa		Drosophila melanogaster	establishment of mitotic spindle localization, mitotic spindle assembly, mitotic spindle elongation, mitotic spindle organization, oocyte microtubule cytoskeleton organization, spindle assembly				centrosome, cytoplasmic microtubule, microtubule associated complex, microtubule organizing center, microtubule plus-end, mitotic spindle, polar microtubule, spindle microtubule, spindle pole		germline ring canal	germline ring canal				centrosome, chromosome, centromeric region, cytoplasmic microtubule, kinetochore, microtubule associated complex, microtubule organizing center, microtubule plus-end, mitotic spindle, polar microtubule, spectrosome, spindle pole					GTP binding				0	5	2
173	Pre-mRNA processing factor 8 OS=Drosophila melanogaster OX=7227 GN=Prp8 PE=1 SV=1	A1Z8U0	Prp8	280 kDa		Drosophila melanogaster														U5 snRNP, catalytic step 2 spliceosome, precatalytic spliceosome, small nuclear ribonucleoprotein complex	U1 snRNA binding, U2 snRNA binding, U5 snRNA binding, U6 snRNA binding, pre-mRNA intronic binding		U1 snRNA binding, U2 snRNA binding, U5 snRNA binding, U6 snRNA binding, pre-mRNA intronic binding	U1 snRNA binding, U2 snRNA binding, U5 snRNA binding, U6 snRNA binding, pre-mRNA intronic binding			0	6	7
174	Nuclear pore complex protein Nup93-1 OS=Drosophila melanogaster OX=7227 GN=Nup93-1 PE=1 SV=1	Q9XZ06	Nup93-1	94 kDa		Drosophila melanogaster																	chromatin DNA binding	chromatin DNA binding		structural constituent of nuclear pore	0	4	5
175	CDGSH iron-sulfur domain-containing protein 2 homolog OS=Drosophila melanogaster OX=7227 GN=Cisd2 PE=2 SV=1	Q9VAM6	Cisd2	15 kDa		Drosophila melanogaster																					0	0	2
176	Phosphatidylserine synthase OS=Drosophila melanogaster OX=7227 GN=Pss PE=1 SV=1	Q9VPD3	Pss	57 kDa		Drosophila melanogaster																					0	2	2
177	Hillarin OS=Drosophila melanogaster OX=7227 GN=Hil PE=1 SV=1	Q0E908	Hil	94 kDa		Drosophila melanogaster																					0	2	0
178	Uncharacterized protein, isoform D OS=Drosophila melanogaster OX=7227 GN=Dmel\CG8478 PE=1 SV=1	E1JIH4 (+2)	Dmel	63 kDa		Drosophila melanogaster																	RNA polymerase II core promoter proximal region sequence-specific DNA binding	RNA polymerase II core promoter proximal region sequence-specific DNA binding			0	2	1
179	1-Acylglycerol-3-phosphate O-acyltransferase 3, isoform E OS=Drosophila melanogaster OX=7227 GN=Agpat3 PE=1 SV=1	D5AEK7 (+1)	Agpat3	46 kDa		Drosophila melanogaster																					0	3	2
180	LD15904p OS=Drosophila melanogaster OX=7227 GN=pzg PE=1 SV=1	Q9VP57	pzg	105 kDa		Drosophila melanogaster												polytene chromosome, polytene chromosome interband					transcription regulatory region sequence-specific DNA binding	transcription regulatory region sequence-specific DNA binding			0	4	3
181	Nuclear pore complex protein Nup133 OS=Drosophila melanogaster OX=7227 GN=Nup133 PE=2 SV=2	Q9VCW3	Nup133	135 kDa		Drosophila melanogaster																				structural constituent of nuclear pore	0	2	0
182	ADP-ribosylation factor-like protein 6-interacting protein 1 OS=Drosophila melanogaster OX=7227 GN=Arl6IP1 PE=2 SV=1	Q9VES1	Arl6IP1	22 kDa		Drosophila melanogaster																					0	0	2
183	Glutamate dehydrogenase, mitochondrial OS=Drosophila melanogaster OX=7227 GN=Gdh PE=1 SV=2	P54385	Gdh	63 kDa		Drosophila melanogaster																	ATP binding, GTP binding				0	3	2
184	Anillin OS=Drosophila melanogaster OX=7227 GN=scra PE=1 SV=3	Q9V4P1	scra	136 kDa		Drosophila melanogaster	actomyosin contractile ring assembly, septin ring organization				actomyosin contractile ring		male germline ring canal	male germline ring canal				actomyosin contractile ring									0	12	12
185	ATP-dependent RNA helicase DDX47 OS=Drosophila melanogaster OX=7227 GN=pths PE=1 SV=1	Q9VIF6	pths	56 kDa		Drosophila melanogaster																	ATP binding, nucleic acid binding	nucleic acid binding			0	7	1
186	Casein kinase I isoform alpha OS=Drosophila melanogaster OX=7227 GN=CkIalpha PE=1 SV=1	P54367	CkIalpha	40 kDa		Drosophila melanogaster																	ATP binding				0	3	1
187	MIP04243p OS=Drosophila melanogaster OX=7227 GN=Idh3g PE=1 SV=1	A8JRB8 (+2)	Idh3g	43 kDa		unknown																					0	3	3
188	Dynein heavy chain 64C, isoform D OS=Drosophila melanogaster OX=7227 GN=Dhc64C PE=1 SV=1	M9PBQ0 (+6)	Dhc64C	531 kDa		unknown																					0	3	15
189	ATP-binding cassette sub-family B member 6 OS=Drosophila melanogaster OX=7227 GN=Hmt-1 PE=1 SV=1	Q9VF20	Hmt-1	98 kDa	TRUE	Drosophila melanogaster							extracellular region										ATP binding, heme binding				0	4	1
190	Elongator complex protein 3 OS=Drosophila melanogaster OX=7227 GN=Elp3 PE=1 SV=1	Q9VQZ6	Elp3	63 kDa		Drosophila melanogaster	cytoskeletal matrix organization at active zone														tRNA binding		tRNA binding	tRNA binding			0	2	0
191	Barrier-to-autointegration factor OS=Drosophila melanogaster OX=7227 GN=baf PE=1 SV=1	Q9VLU0	baf	10 kDa		Drosophila melanogaster												chromosome					DNA binding	DNA binding			0	2	3
192	Citrate transport protein OS=Drosophila melanogaster OX=7227 GN=sea PE=1 SV=1	Q7KSQ0	sea	34 kDa		Drosophila melanogaster																					0	5	3
193	GH07286p OS=Drosophila melanogaster OX=7227 GN=Dmel\CG13850 PE=1 SV=3	Q9VD14	Dmel	62 kDa		Drosophila melanogaster												ribonucleoprotein granule		ribonucleoprotein granule	RNA binding		RNA binding	RNA binding			0	2	1
194	Rho GTPase activating protein at 92B, isoform B OS=Drosophila melanogaster OX=7227 GN=RhoGAP92B PE=1 SV=1	A0A0B4LHC1 (+1)	RhoGAP92B	83 kDa		unknown																					0	3	3
195	POC1 centriolar protein homolog OS=Drosophila melanogaster OX=7227 GN=Poc1 PE=2 SV=1	Q9VU65	Poc1	43 kDa		Drosophila melanogaster	centrosome cycle				centriole, ciliary basal body							centriole, ciliary basal body									0	2	1
196	Cytoplasmic FMR1-interacting protein OS=Drosophila melanogaster OX=7227 GN=Cyfip PE=1 SV=1	Q9VF87	Cyfip	149 kDa		Drosophila melanogaster	cortical actin cytoskeleton organization														RNA 7-methylguanosine cap binding		RNA 7-methylguanosine cap binding	RNA 7-methylguanosine cap binding			0	4	2
197	MICOS complex subunit Mic60 OS=Drosophila melanogaster OX=7227 GN=Mitofilin PE=1 SV=4	P91928	Mitofilin	82 kDa		Drosophila melanogaster																					0	3	0
198	Proton-coupled amino acid transporter-like protein pathetic OS=Drosophila melanogaster OX=7227 GN=path PE=1 SV=1	Q9VT04	path	52 kDa		Drosophila melanogaster																					0	2	2
199	Precocious dissociation of sisters 5, isoform A OS=Drosophila melanogaster OX=7227 GN=pds5 PE=1 SV=1	A1Z8S6	pds5	139 kDa		Drosophila melanogaster												chromatin, polytene chromosome									0	0	3
200	S-formylglutathione hydrolase OS=Drosophila melanogaster OX=7227 GN=Dmel\CG4390 PE=1 SV=1	Q7KSB5 (+1)	Dmel	36 kDa		Drosophila melanogaster																					0	0	2
201	Zinc transporter 63C, isoform F OS=Drosophila melanogaster OX=7227 GN=ZnT63C PE=1 SV=1	M9PEG6 (+1)	ZnT63C	60 kDa		Drosophila melanogaster																					0	0	2
202	U5 small nuclear ribonucleoprotein 200 kDa helicase OS=Drosophila melanogaster OX=7227 GN=Brr2 PE=2 SV=4	Q9VUV9	Brr2	245 kDa		Drosophila melanogaster														catalytic step 2 spliceosome, precatalytic spliceosome, small nuclear ribonucleoprotein complex			ATP binding, nucleic acid binding	nucleic acid binding			0	4	5
203	LP05054p OS=Drosophila melanogaster OX=7227 GN=Dmel\CG3702 PE=1 SV=2	Q9VQX6	Dmel	74 kDa		Drosophila melanogaster																					0	2	1
204	DNA replication licensing factor Mcm7 OS=Drosophila melanogaster OX=7227 GN=Mcm7 PE=1 SV=1	Q9XYU0	Mcm7	81 kDa		Drosophila melanogaster												CMG complex	CMG complex				ATP binding, single-stranded DNA binding	single-stranded DNA binding			0	5	3
205	Exportin-2 OS=Drosophila melanogaster OX=7227 GN=Cse1 PE=2 SV=2	Q9XZU1	Cse1	110 kDa		Drosophila melanogaster																					0	5	3
206	Exosome complex component RRP40 OS=Drosophila melanogaster OX=7227 GN=Rrp40 PE=1 SV=1	Q8IPX7	Rrp40	25 kDa		Drosophila melanogaster												nucleolus			RNA binding		RNA binding	RNA binding			0	1	3
207	Structural maintenance of chromosomes protein OS=Drosophila melanogaster OX=7227 GN=SMC2 PE=1 SV=1	Q7KK96	SMC2	134 kDa	TRUE	Drosophila melanogaster												chromatin, condensed chromosome, condensin complex					ATP binding				0	2	2
208	non-specific serine/threonine protein kinase OS=Drosophila melanogaster OX=7227 GN=msn PE=1 SV=3	Q9W002	msn	162 kDa		Drosophila melanogaster																	ATP binding				0	5	5
209	Rho guanine nucleotide exchange factor 2, isoform G OS=Drosophila melanogaster OX=7227 GN=RhoGEF2 PE=1 SV=1	A0A0B4K7T7 (+3)	RhoGEF2	281 kDa		unknown																					0	0	2
210	glutaminase OS=Drosophila melanogaster OX=7227 GN=GLS PE=1 SV=1	A0A0B4LGA3 (+6)	GLS	78 kDa		unknown																					0	3	3
211	Protein SDA1 homolog OS=Drosophila melanogaster OX=7227 GN=Mys45A PE=1 SV=1	Q7KKH3	Mys45A	82 kDa		Drosophila melanogaster												nucleolus									0	4	3
212	Large ribosomal subunit protein uL24m OS=Drosophila melanogaster OX=7227 GN=mRpL24 PE=2 SV=1	Q9VMY1	mRpL24	29 kDa		Drosophila melanogaster												mitochondrial large ribosomal subunit		mitochondrial large ribosomal subunit	RNA binding		RNA binding	RNA binding		structural constituent of ribosome	0	1	2
213	Brahma, isoform F OS=Drosophila melanogaster OX=7227 GN=brm PE=4 SV=1	M9PFM5 (+2)	brm	186 kDa		unknown																					0	3	1
214	JIL-1 anchoring and stabilizing protein, isoform A OS=Drosophila melanogaster OX=7227 GN=Jasper PE=1 SV=1	Q9VAA9	Jasper	53 kDa		Drosophila melanogaster																	double-stranded DNA binding	double-stranded DNA binding			0	2	0
215	Large ribosomal subunit protein eL43 OS=Drosophila melanogaster OX=7227 GN=RpL37A PE=2 SV=1	M9MRF2	RpL37A	10 kDa		unknown																					0	2	4
216	Transport and golgi organization 5, isoform B OS=Drosophila melanogaster OX=7227 GN=Tango5 PE=1 SV=1	Q7KVQ7 (+1)	Tango5	48 kDa		unknown																					0	1	3
217	Dgp-1, isoform A OS=Drosophila melanogaster OX=7227 GN=Dgp-1 PE=1 SV=1	Q0E931	Dgp-1	73 kDa		Drosophila melanogaster															translation elongation factor activity		GTP binding, translation elongation factor activity	translation elongation factor activity			0	2	1
218	Structural maintenance of chromosomes protein OS=Drosophila melanogaster OX=7227 GN=glu PE=1 SV=1	Q9V3A7	glu	160 kDa		Drosophila melanogaster												chromatin, condensed chromosome, condensin complex					ATP binding				0	2	2
219	Vacuolar protein sorting-associated protein 35 OS=Drosophila melanogaster OX=7227 GN=Vps35 PE=1 SV=2	Q7KVL7 (+1)	Vps35	91 kDa		unknown																					0	3	3
220	TREMBL:Q28194 (Bos taurus) Thrombospondin-1	Q28194		129 kDa		unknown																					0	0	21
221	Interferon-related developmental regulator 1 OS=Drosophila melanogaster OX=7227 GN=Ifrd1 PE=1 SV=2	Q9VQI5	Ifrd1	47 kDa		Drosophila melanogaster																					0	2	1
222	Dynamin-like 120 kDa protein, mitochondrial OS=Drosophila melanogaster OX=7227 GN=Opa1 PE=1 SV=1	A0A0B4LFB8 (+3)	Opa1	107 kDa		unknown																					0	0	2
223	LD29573p OS=Drosophila melanogaster OX=7227 GN=Rexo5 PE=1 SV=1	Q9VRX7	Rexo5	77 kDa		Drosophila melanogaster												nucleolus					nucleic acid binding	nucleic acid binding			0	3	0
224	Osiris 23 OS=Drosophila melanogaster OX=7227 GN=Osi23 PE=4 SV=3	Q9VA75	Osi23	28 kDa		Drosophila melanogaster																					0	5	22
225	LD29830p OS=Drosophila melanogaster OX=7227 GN=Srp54 PE=1 SV=1	Q9VL71	Srp54	58 kDa		Drosophila melanogaster														catalytic step 2 spliceosome, precatalytic spliceosome	RNA binding, mRNA binding, poly-pyrimidine tract binding		RNA binding, mRNA binding, poly-pyrimidine tract binding	RNA binding, mRNA binding, poly-pyrimidine tract binding			0	2	0
226	Multifunctional protein r OS=Drosophila melanogaster OX=7227 GN=r PE=1 SV=3	P05990	r	247 kDa		Drosophila melanogaster																	ATP binding				0	9	9
227	Modifier of mdg4 OS=Drosophila melanogaster OX=7227 GN=mod(mdg4) PE=1 SV=1	Q86B87	mod	67 kDa		Drosophila melanogaster												chromatin, condensed chromosome, condensed nuclear chromosome, nucleolus, polytene chromosome, polytene chromosome band					DNA binding	DNA binding			0	1	2
228	Cluster of Tyrosine-protein kinase OS=Drosophila melanogaster OX=7227 GN=Btk PE=3 SV=1 (M9PCD8)	M9PCD8 [13]	Btk	62 kDa	TRUE	unknown																					0	5	2
229	Nurim homolog OS=Drosophila melanogaster OX=7227 GN=nrm PE=2 SV=1	Q9VEG9	nrm	29 kDa		Drosophila melanogaster																					0	2	0
230	Chromosomal serine/threonine-protein kinase JIL-1 OS=Drosophila melanogaster OX=7227 GN=JIL-1 PE=1 SV=1	Q9V3I5	JIL-1	137 kDa		Drosophila melanogaster												X chromosome located dosage compensation complex, transcription activating, chromatin, nuclear chromosome, polytene chromosome, polytene chromosome interband, polytene chromosome puff		X chromosome located dosage compensation complex, transcription activating			ATP binding				0	2	1
231	Ribosome biogenesis protein NSA2 homolog OS=Drosophila melanogaster OX=7227 GN=Ip259 PE=2 SV=1	O76994	Ip259	30 kDa		Drosophila melanogaster												nucleolus		preribosome, large subunit precursor							0	4	2
232	Very long chain fatty acid elongase 6 OS=Drosophila melanogaster OX=7227 GN=Baldspot PE=1 SV=2	Q9VV87	Baldspot	37 kDa		Drosophila melanogaster																					0	2	2
233	Translocon-associated protein subunit gamma OS=Drosophila melanogaster OX=7227 GN=CK01296 PE=1 SV=1	Q9VL69	CK01296	22 kDa		Drosophila melanogaster																					0	3	1
234	BcDNA.GH02431 OS=Drosophila melanogaster OX=7227 GN=Dic1 PE=1 SV=1	Q9Y166	Dic1	31 kDa		Drosophila melanogaster																					0	5	4
235	Dynamin related protein 1, isoform A OS=Drosophila melanogaster OX=7227 GN=Drp1 PE=1 SV=1	Q9VQE0	Drp1	83 kDa		Drosophila melanogaster					microtubule, microtubule associated complex							microtubule, microtubule associated complex					GTP binding				0	2	3
236	LD17611p OS=Drosophila melanogaster OX=7227 GN=U3-55K PE=1 SV=1	Q8MSW9	U3-55K	53 kDa		Drosophila melanogaster												box C/D snoRNP complex		box C/D snoRNP complex, small-subunit processome	RNA binding, U3 snoRNA binding, snoRNA binding		RNA binding, U3 snoRNA binding, snoRNA binding	RNA binding, U3 snoRNA binding, snoRNA binding			0	2	0
237	RE08101p OS=Drosophila melanogaster OX=7227 GN=Tm1 PE=1 SV=1	Q8IGY1	Tm1	80 kDa		unknown																					0	1	3
238	Ataxin-2, isoform D OS=Drosophila melanogaster OX=7227 GN=Atx2 PE=3 SV=1	A0A0B4LH64 (+1)	Atx2	111 kDa		unknown																					0	1	2
239	Cluster of Multidrug resistance protein 4 OS=Drosophila melanogaster OX=7227 GN=Mrp4 PE=1 SV=2 (Q9VGM1)	Q9VGM1 [2]	Mrp4	148 kDa	TRUE	Drosophila melanogaster																	ATP binding				0	1	2
240	Mini spindles, isoform E OS=Drosophila melanogaster OX=7227 GN=msps PE=1 SV=1	A0A0B4K664 (+3)	msps	230 kDa		unknown																					0	5	0
241	non-specific serine/threonine protein kinase OS=Drosophila melanogaster OX=7227 GN=sti PE=1 SV=1	M9PI41 (+1)	sti	212 kDa		Drosophila melanogaster	actomyosin contractile ring assembly, actomyosin structure organization				actomyosin contractile ring							actin cytoskeleton, actomyosin contractile ring					ATP binding				0	10	6
242	Eukaryotic initiation factor 4B OS=Drosophila melanogaster OX=7227 GN=eIF4B PE=1 SV=1	Q7PLL3	eIF4B	52 kDa		Drosophila melanogaster															RNA strand annealing activity, translation initiation factor activity	RNA strand annealing activity	RNA strand annealing activity, translation initiation factor activity	RNA strand annealing activity, translation initiation factor activity			0	0	12
243	Putative fatty acyl-CoA reductase CG8306 OS=Drosophila melanogaster OX=7227 GN=CG8306 PE=2 SV=1	Q960W6	CG8306	58 kDa		Drosophila melanogaster																					0	0	2
244	Probable ribosome biogenesis protein RLP24 OS=Drosophila melanogaster OX=7227 GN=RpL24-like PE=1 SV=1	Q9VGN9	RpL24-like	22 kDa		Drosophila melanogaster												cytosolic large ribosomal subunit, nucleolus		cytosolic large ribosomal subunit						structural constituent of ribosome	0	2	0
245	Probable ATP-dependent RNA helicase CG8611 OS=Drosophila melanogaster OX=7227 GN=CG8611 PE=1 SV=1	Q86B47	CG8611	108 kDa		Drosophila melanogaster															RNA binding		ATP binding, RNA binding	RNA binding			0	3	0
246	Replication factor C subunit 1 OS=Drosophila melanogaster OX=7227 GN=Gnf1 PE=1 SV=2	P35600	Gnf1	109 kDa		Drosophila melanogaster												DNA replication factor C complex					ATP binding, DNA clamp loader activity	DNA clamp loader activity			0	9	2
247	G protein alpha q subunit OS=Drosophila melanogaster OX=7227 GN=Galphaq PE=1 SV=2	P23625	Galphaq	41 kDa	TRUE	Drosophila melanogaster																	GTP binding				0	0	2
248	Ribosome biogenesis protein BRX1 homolog OS=Drosophila melanogaster OX=7227 GN=CG11583 PE=2 SV=2	Q9VZE6	CG11583	42 kDa	TRUE	Drosophila melanogaster												nucleolus			RNA binding, rRNA binding		RNA binding, rRNA binding	RNA binding, rRNA binding			0	9	6
249	cystathionine gamma-lyase OS=Drosophila melanogaster OX=7227 GN=Cth PE=1 SV=1	Q7JXZ2	Cth	43 kDa		Drosophila melanogaster																	pyridoxal phosphate binding				0	3	3
250	RRM domain-containing protein OS=Drosophila melanogaster OX=7227 GN=Dmel\CG6937 PE=1 SV=1	Q9VCY1	Dmel	40 kDa		Drosophila melanogaster												nucleolus			mRNA binding		mRNA binding	mRNA binding			0	2	3
251	Aralar1, isoform F OS=Drosophila melanogaster OX=7227 GN=aralar1 PE=1 SV=1	A0A0B4KHW3	aralar1	77 kDa		unknown																					0	1	3
252	N-terminal kinase-like protein OS=Drosophila melanogaster OX=7227 GN=yata PE=1 SV=1	Q9VAH7	yata	97 kDa	TRUE	Drosophila melanogaster																	ATP binding				0	2	8
253	Torsin-like protein OS=Drosophila melanogaster OX=7227 GN=Torsin PE=2 SV=2	O77277	Torsin	38 kDa		Drosophila melanogaster																	ATP binding				0	2	2
254	Serine-arginine repetitive matrix 2/3/4, isoform F OS=Drosophila melanogaster OX=7227 GN=Srrm234 PE=1 SV=2	A8JNI2	Srrm234	186 kDa		Drosophila melanogaster														catalytic step 2 spliceosome, precatalytic spliceosome							0	3	2
255	Probable ribosome production factor 1 OS=Drosophila melanogaster OX=7227 GN=CG6712 PE=2 SV=1	Q9VKB4	CG6712	46 kDa		Drosophila melanogaster												nucleolus		preribosome, large subunit precursor	rRNA primary transcript binding		rRNA primary transcript binding	rRNA primary transcript binding			0	2	3
256	LD38375p OS=Drosophila melanogaster OX=7227 GN=Dmel\CG7728 PE=2 SV=1	Q9VVC9	Dmel	133 kDa		Drosophila melanogaster												nucleolus		90S preribosome	U3 snoRNA binding		GTP binding, U3 snoRNA binding	U3 snoRNA binding			0	2	4
257	Cyclin-dependent kinase 1 OS=Drosophila melanogaster OX=7227 GN=Cdk1 PE=1 SV=1	P23572	Cdk1	34 kDa		Drosophila melanogaster																	ATP binding				0	5	3
258	Nucleolar GTP-binding protein 1 OS=Drosophila melanogaster OX=7227 GN=Non1 PE=2 SV=1	Q9V411	Non1	75 kDa		Drosophila melanogaster												nucleolus			RNA binding		GTP binding, RNA binding	RNA binding			0	13	8
259	Kinesin-like protein OS=Drosophila melanogaster OX=7227 GN=pav PE=1 SV=1	Q9VZF5	pav	101 kDa		Drosophila melanogaster	microtubule bundle formation involved in mitotic spindle midzone assembly, mitotic spindle midzone assembly, mitotic spindle organization				axoneme, centralspindlin complex, kinesin complex, kinetochore microtubule, mitotic spindle midzone		female germline ring canal, male germline ring canal, somatic ring canal	female germline ring canal, male germline ring canal, somatic ring canal				axoneme, centralspindlin complex, kinesin complex, kinetochore microtubule, mitotic spindle midzone					ATP binding				1	17	18
260	Uncharacterized protein, isoform N OS=Drosophila melanogaster OX=7227 GN=BcDNA:RH27395 PE=1 SV=1	A0A0B4K7G1 (+6)	BcDNA	24 kDa		unknown																					1	0	2
261	NHP2-like protein 1 homolog OS=Drosophila melanogaster OX=7227 GN=hoip PE=2 SV=1	Q9U3Z7	hoip	14 kDa		Drosophila melanogaster												nucleolus		precatalytic spliceosome, small nuclear ribonucleoprotein complex	RNA binding		RNA binding	RNA binding			1	2	3
262	RE74312p OS=Drosophila melanogaster OX=7227 GN=Sar1 PE=1 SV=1	Q9VD29	Sar1	22 kDa		Drosophila melanogaster																	GTP binding				1	2	2
263	RH49330p OS=Drosophila melanogaster OX=7227 GN=Sccpdh2 PE=1 SV=1	Q9VG81	Sccpdh2	47 kDa		Drosophila melanogaster												lipid particle									1	2	3
264	Acetyl-CoA hydrolase OS=Drosophila melanogaster OX=7227 GN=anon-WO0153538.36 PE=1 SV=1	Q9VAC1	anon-WO0153538	52 kDa		Drosophila melanogaster																					1	2	3
265	Queuosine 5'-phosphate N-glycosylase/hydrolase OS=Drosophila melanogaster OX=7227 GN=Dmel\CG9752 PE=1 SV=1	Q9W2I2	Dmel	40 kDa		Drosophila melanogaster																					1	3	1
266	AP complex subunit beta OS=Drosophila melanogaster OX=7227 GN=AP-1-2beta PE=1 SV=1	Q24253	AP-1-2beta	101 kDa		Drosophila melanogaster																					1	5	1
267	Protein ELYS homolog OS=Drosophila melanogaster OX=7227 GN=Elys PE=1 SV=2	Q9VWE6	Elys	235 kDa		Drosophila melanogaster												chromosome					chromatin DNA binding	chromatin DNA binding			1	3	0
268	Pescadillo homolog OS=Drosophila melanogaster OX=7227 GN=CG4364 PE=1 SV=1	Q9VL96	CG4364	74 kDa		Drosophila melanogaster												PeBoW complex, nucleolus		PeBoW complex, preribosome, large subunit precursor	RNA binding		RNA binding	RNA binding			1	5	11
269	Kazachoc, isoform G OS=Drosophila melanogaster OX=7227 GN=kcc PE=1 SV=1	A0A0B4LGD3 (+5)	kcc	120 kDa		Drosophila melanogaster																					1	2	2
270	Large ribosomal subunit protein eL37A OS=Drosophila melanogaster OX=7227 GN=RpL37-1 PE=1 SV=1	Q9VXX8	RpL37-1	11 kDa		Drosophila melanogaster												cytosolic large ribosomal subunit, cytosolic ribosome		cytosolic large ribosomal subunit, cytosolic ribosome	RNA binding, rRNA binding		RNA binding, rRNA binding	RNA binding, rRNA binding		structural constituent of ribosome	1	3	2
271	E2 ubiquitin-conjugating enzyme OS=Drosophila melanogaster OX=7227 GN=eff PE=2 SV=1	A0A0B4KHJ1	eff	17 kDa		unknown																					1	2	2
272	RE14391p OS=Drosophila melanogaster OX=7227 GN=Sec63 PE=1 SV=1	Q9VS57	Sec63	86 kDa		Drosophila melanogaster																					1	3	4
273	IP15825p OS=Drosophila melanogaster OX=7227 GN=Stoml2 PE=1 SV=2	Q9W1F7	Stoml2	41 kDa		Drosophila melanogaster																					1	5	2
274	Histone deacetylase HDAC1 OS=Drosophila melanogaster OX=7227 GN=HDAC1 PE=1 SV=2	Q94517	HDAC1	58 kDa		Drosophila melanogaster												Myb complex, Sin3 complex, chromatin, polytene chromosome, polytene chromosome interband									1	4	6
275	Cullin-associated NEDD8-dissociated protein 1 OS=Drosophila melanogaster OX=7227 GN=Cand1 PE=2 SV=1	Q9VKY2	Cand1	139 kDa		Drosophila melanogaster																					1	3	1
276	LD05247p OS=Drosophila melanogaster OX=7227 GN=Dmel\CG8839 PE=1 SV=1	Q7K2E1	Dmel	58 kDa		Drosophila melanogaster																					1	0	2
277	AT14148p OS=Drosophila melanogaster OX=7227 GN=Sccpdh1 PE=1 SV=1	Q9VN86	Sccpdh1	47 kDa		Drosophila melanogaster												lipid particle									1	2	1
278	Dis3, isoform A OS=Drosophila melanogaster OX=7227 GN=Dis3 PE=1 SV=1	Q9VC93	Dis3	112 kDa		Drosophila melanogaster															RNA binding		RNA binding	RNA binding			1	3	2
279	Unextended protein OS=Drosophila melanogaster OX=7227 GN=uex PE=1 SV=1	A0A0B7P9G0	uex	93 kDa		Drosophila melanogaster																					1	3	3
280	Uncharacterized protein OS=Drosophila melanogaster OX=7227 GN=Dmel\CG1236 PE=1 SV=2	Q8I725	Dmel	38 kDa		Drosophila melanogaster																	NAD binding				1	2	1
281	Nucleoporin Nup35 OS=Drosophila melanogaster OX=7227 GN=Nup35 PE=1 SV=1	Q9VWS2	Nup35	35 kDa		Drosophila melanogaster																	single-stranded DNA binding	single-stranded DNA binding		structural constituent of nuclear pore	1	2	1
282	Nuclear pore complex protein Nup107 OS=Drosophila melanogaster OX=7227 GN=Nup107 PE=1 SV=1	Q9V466	Nup107	97 kDa		Drosophila melanogaster					spindle							chromosome, spindle								structural constituent of nuclear pore	1	4	1
283	Replication factor A protein 2 OS=Drosophila melanogaster OX=7227 GN=RPA2 PE=1 SV=2	Q9VIH1	RPA2	26 kDa		Drosophila melanogaster												DNA replication factor A complex, chromosome, telomeric region, site of double-strand break	DNA replication factor A complex				single-stranded DNA binding	single-stranded DNA binding			1	1	2
284	LD04461p OS=Drosophila melanogaster OX=7227 GN=Dmel\CG1703 PE=1 SV=1	Q9VYW4	Dmel	102 kDa		Drosophila melanogaster																	ATP binding				1	4	7
285	Bb in a boxcar, isoform C OS=Drosophila melanogaster OX=7227 GN=bbc PE=1 SV=1	A0A0B4K7Y4 (+3)	bbc	46 kDa		Drosophila melanogaster																					1	3	2
286	RNA polymerase II-associated protein 3 OS=Drosophila melanogaster OX=7227 GN=spag PE=1 SV=1	Q9V3E9	spag	60 kDa		Drosophila melanogaster																					1	2	1
287	LD10016p OS=Drosophila melanogaster OX=7227 GN=Dmel\CG2004 PE=1 SV=1	Q9W3C3	Dmel	48 kDa		Drosophila melanogaster																					1	6	5
288	Signal peptidase complex subunit 3 OS=Drosophila melanogaster OX=7227 GN=Spase22-23 PE=2 SV=1	Q9VCA9	Spase22-23	20 kDa		Drosophila melanogaster																					1	0	2
289	FI12406p OS=Drosophila melanogaster OX=7227 GN=l(2)05287 PE=1 SV=2	Q9VIG1	l	120 kDa		Drosophila melanogaster												nucleolus			RNA binding		RNA binding	RNA binding			1	3	2
290	LD35209p OS=Drosophila melanogaster OX=7227 GN=Rfc37 PE=1 SV=2	Q9VX15	Rfc37	40 kDa		Drosophila melanogaster												DNA replication factor C complex, Elg1 RFC-like complex					ATP binding, DNA binding, DNA clamp loader activity	DNA clamp loader activity			1	4	4
291	Cytochrome b OS=Drosophila melanogaster OX=7227 GN=mt:Cyt-b PE=3 SV=2	P18935	mt	43 kDa		Drosophila melanogaster																					1	2	2
292	Myb-binding protein 1A OS=Drosophila melanogaster OX=7227 GN=Mybbp1A PE=1 SV=1	Q9W5E4	Mybbp1A	128 kDa	TRUE	Drosophila melanogaster												nucleolus					sequence-specific DNA binding	sequence-specific DNA binding			1	7	5
293	Integrin linked kinase, isoform A OS=Drosophila melanogaster OX=7227 GN=Ilk PE=1 SV=1	Q9V400	Ilk	51 kDa		Drosophila melanogaster				focal adhesion	stress fiber							stress fiber					ATP binding				1	3	2
294	Transmembrane 9 superfamily member OS=Drosophila melanogaster OX=7227 GN=TM9SF4 PE=1 SV=1	Q9V3N6	TM9SF4	73 kDa		Drosophila melanogaster																					1	0	3
295	Succinate--CoA ligase [GDP-forming] subunit beta, mitochondrial OS=Drosophila melanogaster OX=7227 GN=ScsbetaG PE=1 SV=1	Q9V470	ScsbetaG	45 kDa		Drosophila melanogaster																	ATP binding, GTP binding				1	2	0
296	Decapping protein 1, isoform A OS=Drosophila melanogaster OX=7227 GN=DCP1 PE=1 SV=1	Q9W1H5	DCP1	41 kDa		Drosophila melanogaster												P granule, P-body		P granule, P-body	mRNA binding		mRNA binding	mRNA binding			1	1	2
297	N(Alpha)-acetyltransferase 15/16, isoform A OS=Drosophila melanogaster OX=7227 GN=Naa15-16 PE=1 SV=1	Q9VWI2	Naa15-16	103 kDa		Drosophila melanogaster																					1	9	7
298	Ensconsin, isoform F OS=Drosophila melanogaster OX=7227 GN=ens PE=1 SV=1	A8JNK1 (+3)	ens	136 kDa		Drosophila melanogaster	centrosome separation, microtubule polymerization											microtubule cytoskeleton									1	2	0
299	Ferritin heavy chain OS=Drosophila melanogaster OX=7227 GN=Fer1HCH PE=1 SV=1	Q7KRU8	Fer1HCH	23 kDa		unknown																					1	2	8
300	AT03632p OS=Drosophila melanogaster OX=7227 GN=Dmel\CG6310 PE=1 SV=1	Q8T4C9	Dmel	22 kDa		unknown																					1	3	2
301	Acetyl-CoA carboxylase, isoform A OS=Drosophila melanogaster OX=7227 GN=ACC PE=1 SV=1	A1Z784	ACC	279 kDa		Drosophila melanogaster																	ATP binding				1	3	5
302	Hydroxysteroid dehydrogenase-like protein 2 OS=Drosophila melanogaster OX=7227 GN=Hsdl2 PE=1 SV=1	Q9VB10	Hsdl2	44 kDa		Drosophila melanogaster																					1	4	2
303	LD18904p OS=Drosophila melanogaster OX=7227 GN=schlank PE=1 SV=2	Q9W423	schlank	46 kDa		Drosophila melanogaster																	DNA binding	DNA binding			1	3	4
304	GEO06356p1 OS=Drosophila melanogaster OX=7227 GN=Uev1A PE=1 SV=1	Q9VRL1	Uev1A	17 kDa		Drosophila melanogaster																					1	3	4
305	Lamin-B receptor OS=Drosophila melanogaster OX=7227 GN=LBR PE=1 SV=1	Q8MLV1	LBR	83 kDa		Drosophila melanogaster																	DNA binding	DNA binding			1	10	11
306	B52, isoform O OS=Drosophila melanogaster OX=7227 GN=B52 PE=4 SV=1	A0A0C4DHG5 (+1)	B52	40 kDa		unknown																					1	6	4
307	Protein MAK16 homolog OS=Drosophila melanogaster OX=7227 GN=Rbm13 PE=1 SV=1	Q9W3B2	Rbm13	41 kDa		Drosophila melanogaster												nucleolus		preribosome, large subunit precursor							1	2	2
308	Eukaryotic translation initiation factor 5B OS=Drosophila melanogaster OX=7227 GN=eIF5B PE=1 SV=2	Q9VZP5	eIF5B	127 kDa		Drosophila melanogaster															translation initiation factor activity		GTP binding, translation initiation factor activity	translation initiation factor activity			1	7	6
309	Large ribosomal subunit protein mL45 OS=Drosophila melanogaster OX=7227 GN=mRpL45 PE=2 SV=1	Q9VCX3	mRpL45	42 kDa		Drosophila melanogaster												mitochondrial large ribosomal subunit		mitochondrial large ribosomal subunit						structural constituent of ribosome	1	2	0
310	Cluster of non-specific serine/threonine protein kinase OS=Drosophila melanogaster OX=7227 GN=par-1 PE=1 SV=1 (Q7YU80)	Q7YU80 [5]	par-1	114 kDa	TRUE	unknown	microtubule cytoskeleton organization involved in establishment of planar polarity, oocyte microtubule cytoskeleton organization						germline ring canal	germline ring canal									ATP binding				1	2	6
311	Long-chain-fatty-acid--CoA ligase OS=Drosophila melanogaster OX=7227 GN=Fatp1 PE=1 SV=3	E1JHE4 (+1)	Fatp1	84 kDa		Drosophila melanogaster																					1	0	2
312	LD45195p OS=Drosophila melanogaster OX=7227 GN=Non2 PE=1 SV=1	Q9VZY0	Non2	27 kDa	TRUE	Drosophila melanogaster												nucleolus									1	2	2
313	Cluster of Mushroom body defect, isoform L OS=Drosophila melanogaster OX=7227 GN=mud PE=1 SV=1 (M9PEK6)	M9PEK6 [4]	mud	287 kDa	TRUE	unknown																					1	1	4
314	Actin-related protein 2/3 complex subunit 4 OS=Drosophila melanogaster OX=7227 GN=Arpc4 PE=1 SV=1	Q9VMH2	Arpc4	20 kDa		Drosophila melanogaster	Arp2/3 complex-mediated actin nucleation, actin filament polymerization, cortical actin cytoskeleton organization				Arp2/3 protein complex							Arp2/3 protein complex							structural constituent of cytoskeleton	structural constituent of cytoskeleton	1	1	3
315	AT06125p OS=Drosophila melanogaster OX=7227 GN=Dmel\CG6195 PE=1 SV=1	Q9VDV2	Dmel	41 kDa	TRUE	Drosophila melanogaster																	GTP binding				1	6	3
316	Nucleosomal histone kinase 1 OS=Drosophila melanogaster OX=7227 GN=ball PE=1 SV=1	Q7KRY6	ball	66 kDa		Drosophila melanogaster	mitotic spindle organization, sarcomere organization											M band, Z disc, chromatin, nucleolus, sarcomere					ATP binding				1	3	1
317	Centrosome-associated zinc finger protein Cp190 OS=Drosophila melanogaster OX=7227 GN=Cp190 PE=1 SV=2	Q24478	Cp190	122 kDa		Drosophila melanogaster					centrosome, pericentriolar material, spindle microtubule							centrosome, chromatin, condensed chromosome, pericentriolar material, polytene chromosome, polytene chromosome band, spindle microtubule					RNA polymerase II core promoter proximal region sequence-specific DNA binding, chromatin insulator sequence binding	RNA polymerase II core promoter proximal region sequence-specific DNA binding, chromatin insulator sequence binding			1	4	4
318	Signal recognition particle 19 kDa protein OS=Drosophila melanogaster OX=7227 GN=Srp19 PE=2 SV=2	P49963	Srp19	18 kDa		Drosophila melanogaster														signal recognition particle, endoplasmic reticulum targeting	7S RNA binding		7S RNA binding	7S RNA binding			1	2	0
319	BcDNA.GH02678 OS=Drosophila melanogaster OX=7227 GN=Vps4 PE=1 SV=1	Q9Y162	Vps4	50 kDa		Drosophila melanogaster	actin cytoskeleton organization											lipid particle					ATP binding				1	3	6
320	Cytochrome c oxidase subunit 4 OS=Drosophila melanogaster OX=7227 GN=COX4 PE=1 SV=1	Q9VIQ8	COX4	21 kDa		Drosophila melanogaster																					1	3	1
321	26S proteasome non-ATPase regulatory subunit 8 OS=Drosophila melanogaster OX=7227 GN=Rpn12 PE=1 SV=1	Q9V436	Rpn12	30 kDa		Drosophila melanogaster																					1	3	4
322	Nucleoprotein TPR OS=Drosophila melanogaster OX=7227 GN=Mtor PE=1 SV=1	A1Z8P9	Mtor	262 kDa		Drosophila melanogaster	mitotic spindle elongation, spindle assembly				mitotic spindle, spindle matrix, spindle midzone							euchromatin, kinetochore, mitotic spindle, nucleolus, spindle matrix, spindle midzone					chromatin DNA binding	chromatin DNA binding		structural constituent of nuclear pore	1	37	4
323	AP-2 complex subunit alpha OS=Drosophila melanogaster OX=7227 GN=AP-2alpha PE=1 SV=1	P91926	AP-2alpha	106 kDa		Drosophila melanogaster																					1	8	11
324	Nucleolar complex protein 3 OS=Drosophila melanogaster OX=7227 GN=Noc3 PE=1 SV=1	Q9VI82	Noc3	94 kDa		Drosophila melanogaster												nucleolus									1	11	7
325	RNA helicase OS=Drosophila melanogaster OX=7227 GN=CG6994 PE=1 SV=1	Q8SY39	CG6994	93 kDa		Drosophila melanogaster												nucleolus			RNA binding		ATP binding, RNA binding	RNA binding			1	7	4
326	RRP12-like protein OS=Drosophila melanogaster OX=7227 GN=CG2691 PE=1 SV=2	Q9VYA7	CG2691	154 kDa		Drosophila melanogaster																					1	4	4
327	40S ribosomal protein S27 OS=Drosophila melanogaster OX=7227 GN=RpS27 PE=1 SV=1	Q9VBU9	RpS27	9 kDa		Drosophila melanogaster												cytosolic ribosome, cytosolic small ribosomal subunit		cytosolic ribosome, cytosolic small ribosomal subunit	RNA binding		RNA binding	RNA binding		structural constituent of ribosome	1	3	5
328	DNA replication-related element factor, isoform A OS=Drosophila melanogaster OX=7227 GN=Dref PE=1 SV=2	Q94883	Dref	81 kDa		Drosophila melanogaster												polytene chromosome					DNA binding, RNA polymerase II core promoter sequence-specific DNA binding	DNA binding, RNA polymerase II core promoter sequence-specific DNA binding			1	2	4
329	Ribosomal protein S30, isoform A OS=Drosophila melanogaster OX=7227 GN=RpS30 PE=1 SV=1	Q9VDH8	RpS30	15 kDa		Drosophila melanogaster												cytosolic small ribosomal subunit		cytosolic small ribosomal subunit						structural constituent of ribosome	1	3	2
330	Large ribosomal subunit protein P1 OS=Drosophila melanogaster OX=7227 GN=RpLP1 PE=1 SV=2	P08570	RpLP1	12 kDa		Drosophila melanogaster												cytosolic large ribosomal subunit, cytosolic ribosome		cytosolic large ribosomal subunit, cytosolic ribosome						structural constituent of ribosome	1	2	3
331	RRM domain-containing protein OS=Drosophila melanogaster OX=7227 GN=Dmel\CG3335 PE=1 SV=1	Q9VT19	Dmel	104 kDa		Drosophila melanogaster												nucleolus			mRNA binding		mRNA binding	mRNA binding			1	2	2
332	GH03795p OS=Drosophila melanogaster OX=7227 GN=Dmel\CG18178 PE=1 SV=1	Q9VT38	Dmel	43 kDa		Drosophila melanogaster												nucleolus		preribosome, large subunit precursor			nucleic acid binding	nucleic acid binding			1	4	1
333	RNA-binding protein 1 OS=Drosophila melanogaster OX=7227 GN=Rbp1 PE=2 SV=3	Q02427	Rbp1	16 kDa		Drosophila melanogaster												euchromatin			RNA binding, mRNA binding		RNA binding, mRNA binding	RNA binding, mRNA binding			1	2	2
334	PRA1 family protein OS=Drosophila melanogaster OX=7227 GN=Jwa PE=1 SV=6	Q9VJ59	Jwa	23 kDa		Drosophila melanogaster																					1	0	4
335	Small ribosomal subunit protein uS14 OS=Drosophila melanogaster OX=7227 GN=RpS29 PE=1 SV=1	A0A0C4DHE8	RpS29	7 kDa		unknown																					1	2	2
336	Cytochrome c oxidase subunit 2 OS=Drosophila melanogaster OX=7227 GN=mt:CoII PE=3 SV=1	P00408	mt	26 kDa		Drosophila melanogaster																					1	2	2
337	Heterogeneous nuclear ribonucleoprotein K, isoform C OS=Drosophila melanogaster OX=7227 GN=HnRNP-K PE=1 SV=1	A1ZBW0 (+2)	HnRNP-K	51 kDa		Drosophila melanogaster												chromatin		ribonucleoprotein complex	mRNA binding		mRNA binding	mRNA binding			1	1	3
338	Bacchus OS=Drosophila melanogaster OX=7227 GN=Bacc PE=2 SV=1	Q9VQF7	Bacc	15 kDa		Drosophila melanogaster																					1	3	1
339	Thioredoxin domain-containing protein 5 homolog OS=Drosophila melanogaster OX=7227 GN=prtp PE=1 SV=2	Q9VYV3	prtp	47 kDa		Drosophila melanogaster																					1	0	3
340	Cysteine desulfurase, mitochondrial OS=Drosophila melanogaster OX=7227 GN=Nfs1 PE=1 SV=1	Q9VKD3	Nfs1	51 kDa		Drosophila melanogaster																	pyridoxal phosphate binding				1	2	1
341	NADH-cytochrome b5 reductase OS=Drosophila melanogaster OX=7227 GN=Dmel\CG5946 PE=1 SV=1	E1JHY0 (+5)	Dmel	30 kDa		unknown																					1	2	0
342	Protein Mo25 OS=Drosophila melanogaster OX=7227 GN=Mo25 PE=2 SV=2	P91891	Mo25	39 kDa		Drosophila melanogaster																					1	0	2
343	Protein SEC13 homolog OS=Drosophila melanogaster OX=7227 GN=Sec13 PE=1 SV=1	Q9V3J4	Sec13	40 kDa		Drosophila melanogaster					microtubule organizing center							chromatin, microtubule organizing center, polytene chromosome puff								structural molecule activity	1	2	2
344	FACT complex subunit Ssrp1 OS=Drosophila melanogaster OX=7227 GN=Ssrp PE=1 SV=2	Q05344	Ssrp	82 kDa		Drosophila melanogaster												nucleolus, polytene chromosome interband, polytene chromosome puff			RNA binding		RNA binding, nucleosomal DNA binding	RNA binding, nucleosomal DNA binding			1	2	14
345	Uridine 5'-monophosphate synthase OS=Drosophila melanogaster OX=7227 GN=r-l PE=2 SV=2	Q01637	r-l	53 kDa		Drosophila melanogaster																					1	3	2
346	Cullin 4, isoform A OS=Drosophila melanogaster OX=7227 GN=Cul4 PE=1 SV=1	Q5BI50	Cul4	94 kDa		Drosophila melanogaster																					1	2	3
347	Serine palmitoyltransferase 1 OS=Drosophila melanogaster OX=7227 GN=Spt-I PE=1 SV=1	Q6NR46	Spt-I	53 kDa		Drosophila melanogaster																	pyridoxal phosphate binding				1	4	2
348	1-acyl-sn-glycerol-3-phosphate acyltransferase OS=Drosophila melanogaster OX=7227 GN=Agpat2 PE=2 SV=1	Q7KTI0	Agpat2	31 kDa		Drosophila melanogaster																					1	5	3
349	RNA-binding protein spenito OS=Drosophila melanogaster OX=7227 GN=nito PE=1 SV=1	Q7KMJ6	nito	89 kDa		Drosophila melanogaster														precatalytic spliceosome	mRNA binding		mRNA binding	mRNA binding			1	5	3
350	Casein kinase IIalpha, isoform C OS=Drosophila melanogaster OX=7227 GN=CkIIalpha PE=1 SV=1	A4V2B8	CkIIalpha	40 kDa		unknown																					1	2	2
351	dihydrolipoyllysine-residue acetyltransferase OS=Drosophila melanogaster OX=7227 GN=muc PE=1 SV=1	Q9VM14	muc	54 kDa		Drosophila melanogaster																					1	5	5
352	N-terminal amino-acid N(alpha)-acetyltransferase NatA OS=Drosophila melanogaster OX=7227 GN=vnc PE=1 SV=1	Q9VT75	vnc	22 kDa		Drosophila melanogaster																					1	1	4
353	Probable arginine--tRNA ligase, cytoplasmic OS=Drosophila melanogaster OX=7227 GN=ArgRS PE=2 SV=1	Q9VXN4	ArgRS	76 kDa		Drosophila melanogaster																	ATP binding				1	4	3
354	RH59310p OS=Drosophila melanogaster OX=7227 GN=spidey PE=1 SV=1	Q9W3N1	spidey	35 kDa		Drosophila melanogaster																					1	7	5
355	NADH dehydrogenase [ubiquinone] 1 alpha subcomplex subunit 9, mitochondrial OS=Drosophila melanogaster OX=7227 GN=ND-39 PE=1 SV=1	Q9VPE2	ND-39	47 kDa		Drosophila melanogaster																					1	2	0
356	Ras-related protein Rab6 OS=Drosophila melanogaster OX=7227 GN=Rab6 PE=1 SV=1	O18334	Rab6	23 kDa	TRUE	Drosophila melanogaster	oocyte microtubule cytoskeleton polarization																GTP binding				1	3	5
357	Hyperplastic discs, isoform B OS=Drosophila melanogaster OX=7227 GN=hyd PE=1 SV=1	A0A0B4LGZ6 (+1)	hyd	319 kDa		unknown																					1	4	1
358	Small ribosomal subunit protein eS28 OS=Drosophila melanogaster OX=7227 GN=RpS28b PE=1 SV=2	Q9W334	RpS28b	7 kDa		Drosophila melanogaster												cytosolic ribosome, cytosolic small ribosomal subunit		cytosolic ribosome, cytosolic small ribosomal subunit						structural constituent of ribosome	1	2	1
359	Small ribosomal subunit protein eS21 OS=Drosophila melanogaster OX=7227 GN=RpS21 PE=1 SV=1	O76927	RpS21	9 kDa		Drosophila melanogaster												cytosolic ribosome, cytosolic small ribosomal subunit, ribosome		cytosolic ribosome, cytosolic small ribosomal subunit, ribosome						structural constituent of ribosome	1	1	5
360	Kinesin-like protein Klp10A OS=Drosophila melanogaster OX=7227 GN=Klp10A PE=1 SV=1	Q960Z0	Klp10A	89 kDa		Drosophila melanogaster	centrosome duplication, establishment of meiotic spindle orientation, meiotic spindle organization, microtubule depolymerization, mitotic spindle organization, plus-end specific microtubule depolymerization, spindle assembly involved in female meiosis I, spindle organization				centrosome, cortical microtubule, kinesin complex, kinetochore microtubule, meiotic spindle, meiotic spindle pole, microtubule, mitotic spindle astral microtubule, mitotic spindle pole, spindle							centrosome, chromosome, centromeric region, cortical microtubule, kinesin complex, kinetochore microtubule, meiotic spindle, meiotic spindle pole, microtubule, mitotic spindle astral microtubule, mitotic spindle pole					ATP binding				1	7	5
361	Zinc finger protein 593 homolog OS=Drosophila melanogaster OX=7227 GN=CG3224 PE=2 SV=1	Q9W3Y0	CG3224	19 kDa		Drosophila melanogaster																	nucleic acid binding	nucleic acid binding			1	3	1
362	Ribosomal protein S6 kinase OS=Drosophila melanogaster OX=7227 GN=S6k PE=1 SV=2	Q94533	S6k	55 kDa		Drosophila melanogaster																	ATP binding				1	5	4
363	Adipocyte plasma membrane-associated protein Hemomucin OS=Drosophila melanogaster OX=7227 GN=Hmu PE=1 SV=1	Q9VB46	Hmu	63 kDa		Drosophila melanogaster																					1	5	9
364	Vinculin OS=Drosophila melanogaster OX=7227 GN=Vinc PE=1 SV=1	O46037	Vinc	106 kDa		Drosophila melanogaster				adherens junction, focal adhesion								actin cytoskeleton								structural molecule activity	1	1	2
365	Glutathione peroxidase OS=Drosophila melanogaster OX=7227 GN=Gtpx PE=1 SV=1	Q8IRD3 (+2)	Gtpx	26 kDa		Drosophila melanogaster																					1	0	2
366	Mi-2, isoform D OS=Drosophila melanogaster OX=7227 GN=Mi-2 PE=1 SV=1	M9PIA6 (+2)	Mi-2	223 kDa		unknown																					1	5	10
367	Scaffold attachment factor B, isoform B OS=Drosophila melanogaster OX=7227 GN=Saf-B PE=1 SV=2	Q8IMV6	Saf-B	102 kDa		Drosophila melanogaster															mRNA binding		mRNA binding, sequence-specific DNA binding	mRNA binding, sequence-specific DNA binding			1	0	3
368	FI01412p OS=Drosophila melanogaster OX=7227 GN=Dmel\CG9330 PE=1 SV=1	Q9VW13	Dmel	79 kDa		Drosophila melanogaster																	ATP binding				1	4	0
369	Pleckstrin homology domain-containing family F member 1 homolog OS=Drosophila melanogaster OX=7227 GN=rush PE=1 SV=1	O76902	rush	34 kDa		Drosophila melanogaster																					1	5	4
370	Large ribosomal subunit protein eL38 OS=Drosophila melanogaster OX=7227 GN=RpL38 PE=2 SV=1	A0A0B4KED0	RpL38	8 kDa		unknown																					1	3	2
371	Arginine methyltransferase 1 OS=Drosophila melanogaster OX=7227 GN=Art1 PE=1 SV=1	Q9VGW7	Art1	43 kDa		Drosophila melanogaster																					1	3	6
372	Surfeit locus protein 4 homolog OS=Drosophila melanogaster OX=7227 GN=Surf4 PE=2 SV=1	O18405	Surf4	31 kDa		Drosophila melanogaster																					1	6	5
373	Protein ROP OS=Drosophila melanogaster OX=7227 GN=Rop PE=2 SV=2	Q07327	Rop	68 kDa		Drosophila melanogaster																					1	3	6
374	Replication factor C 38kD subunit, isoform A OS=Drosophila melanogaster OX=7227 GN=RfC38 PE=1 SV=1	Q9U9Q1	RfC38	41 kDa		Drosophila melanogaster												DNA replication factor C complex, Elg1 RFC-like complex					ATP binding, DNA clamp loader activity	DNA binding, DNA clamp loader activity			1	3	4
375	GH17801p OS=Drosophila melanogaster OX=7227 GN=Dmel\CG17660 PE=1 SV=3	Q9VQ34	Dmel	60 kDa		Drosophila melanogaster																					1	2	2
376	Peptidyl-prolyl cis-trans isomerase OS=Drosophila melanogaster OX=7227 GN=Cyp1 PE=1 SV=2	P25007	Cyp1	25 kDa		Drosophila melanogaster																					1	1	3
377	Ubiquitin carboxyl-terminal hydrolase OS=Drosophila melanogaster OX=7227 GN=Uch-L5 PE=1 SV=1	Q9XZ61	Uch-L5	38 kDa		Drosophila melanogaster																					1	2	0
378	ATP synthase subunit O, mitochondrial OS=Drosophila melanogaster OX=7227 GN=ATPsynO PE=2 SV=2	Q24439	ATPsynO	22 kDa		Drosophila melanogaster																					1	2	0
379	dynamin GTPase OS=Drosophila melanogaster OX=7227 GN=shi PE=1 SV=1	E1JJA4 (+3)	shi	99 kDa		unknown																					1	11	19
380	Protein peanut OS=Drosophila melanogaster OX=7227 GN=pnut PE=1 SV=2	P40797	pnut	60 kDa		Drosophila melanogaster					septin complex, septin ring		intercellular bridge	intercellular bridge				microtubule cytoskeleton, septin complex, septin ring					GTP binding				1	2	0
381	X16 splicing factor, isoform B OS=Drosophila melanogaster OX=7227 GN=x16 PE=1 SV=1	M9PC85 (+1)	x16	28 kDa		unknown																					1	3	2
382	Cluster of Uncharacterized protein OS=Drosophila melanogaster OX=7227 GN=Rdh1 PE=1 SV=1 (A1Z729)	A1Z729 [3]	Rdh1	37 kDa	TRUE	Drosophila melanogaster																					1	3	4
383	Nuclear pore complex protein Nup50 OS=Drosophila melanogaster OX=7227 GN=Nup50 PE=2 SV=1	Q7K0D8	Nup50	59 kDa		Drosophila melanogaster												chromatin, polytene chromosome band					chromatin DNA binding	chromatin DNA binding			1	4	5
384	Probable isocitrate dehydrogenase [NAD] subunit alpha, mitochondrial OS=Drosophila melanogaster OX=7227 GN=Idh3a PE=2 SV=1	Q9VWH4	Idh3a	41 kDa	TRUE	Drosophila melanogaster																	NAD binding				1	3	4
385	60S ribosomal protein L21 OS=Drosophila melanogaster OX=7227 GN=RpL21 PE=1 SV=1	Q9V9M7	RpL21	18 kDa		Drosophila melanogaster												cytosolic large ribosomal subunit, cytosolic ribosome		cytosolic large ribosomal subunit, cytosolic ribosome						structural constituent of ribosome	1	5	4
386	Mitochondrial import inner membrane translocase subunit TIM50-C OS=Drosophila melanogaster OX=7227 GN=ttm50 PE=2 SV=2	Q9W4V8	ttm50	50 kDa	TRUE	Drosophila melanogaster																					1	2	3
387	Pre-rRNA-processing protein TSR1 homolog OS=Drosophila melanogaster OX=7227 GN=Tsr1 PE=1 SV=1	Q9VP47	Tsr1	94 kDa		Drosophila melanogaster												nucleolus		preribosome, small subunit precursor	U3 snoRNA binding		GTP binding, U3 snoRNA binding	U3 snoRNA binding			1	6	5
388	Multiprotein bridging factor 1, isoform E OS=Drosophila melanogaster OX=7227 GN=mbf1 PE=1 SV=1	M9PFR6 (+1)	mbf1	20 kDa		Drosophila melanogaster															mRNA binding		DNA binding, mRNA binding	DNA binding, mRNA binding			1	0	2
389	HEAT repeat-containing protein 1 homolog OS=Drosophila melanogaster OX=7227 GN=l(2)k09022 PE=2 SV=2	Q9VM75	l	237 kDa		Drosophila melanogaster												t-UTP complex		90S preribosome, small-subunit processome	snoRNA binding		snoRNA binding	snoRNA binding			2	8	8
390	Translocon-associated protein subunit beta OS=Drosophila melanogaster OX=7227 GN=SsRbeta PE=1 SV=2	Q9VUZ0	SsRbeta	21 kDa		Drosophila melanogaster																					2	2	2
391	CCHC-type zinc finger nucleic acid binding protein OS=Drosophila melanogaster OX=7227 GN=CNBP PE=1 SV=1	Q8T8R1	CNBP	18 kDa		Drosophila melanogaster															mRNA binding, single-stranded RNA binding		mRNA binding, single-stranded RNA binding	mRNA binding, single-stranded RNA binding			2	0	1
392	C12.2, isoform B OS=Drosophila melanogaster OX=7227 GN=c12.2 PE=1 SV=1	M9PHH0 (+1)	c12	158 kDa		Drosophila melanogaster																	ATP binding				2	1	0
393	Signal peptidase complex catalytic subunit SEC11 OS=Drosophila melanogaster OX=7227 GN=twr PE=1 SV=1	O97066	twr	21 kDa		Drosophila melanogaster																					2	3	3
394	Host cell factor OS=Drosophila melanogaster OX=7227 GN=Hcf PE=1 SV=2	Q9V4C8	Hcf	160 kDa		Drosophila melanogaster																					2	3	3
395	Protein no-on-transient A OS=Drosophila melanogaster OX=7227 GN=nonA PE=1 SV=2	Q04047 (+1)	nonA	77 kDa		Drosophila melanogaster														catalytic step 2 spliceosome, precatalytic spliceosome	mRNA binding		mRNA binding	mRNA binding			2	0	2
396	Chloride channel protein OS=Drosophila melanogaster OX=7227 GN=ClC-b PE=1 SV=1	Q7JZ25	ClC-b	91 kDa		Drosophila melanogaster																					2	2	1
397	RNA helicase OS=Drosophila melanogaster OX=7227 GN=Rs1 PE=1 SV=1	Q7JQN4	Rs1	88 kDa		Drosophila melanogaster												nucleolus					ATP binding, nucleic acid binding	nucleic acid binding			2	5	9
398	LP04475p OS=Drosophila melanogaster OX=7227 GN=dMEMO PE=1 SV=1	Q9VG04	dMEMO	33 kDa		Drosophila melanogaster																					2	4	3
399	Ras-related protein Rab7 OS=Drosophila melanogaster OX=7227 GN=Rab7 PE=1 SV=1	O76742	Rab7	23 kDa		Drosophila melanogaster																	GTP binding				2	6	7
400	Bicoid stability factor OS=Drosophila melanogaster OX=7227 GN=bsf PE=1 SV=2	Q9VJ86	bsf	157 kDa		Drosophila melanogaster												H zone, Z disc			mRNA 3'-UTR binding		mRNA 3'-UTR binding	mRNA 3'-UTR binding			2	4	4
401	Icarus, isoform A OS=Drosophila melanogaster OX=7227 GN=ics PE=1 SV=2	Q9V428	ics	32 kDa		Drosophila melanogaster																					2	2	2
402	Regeneration, isoform B OS=Drosophila melanogaster OX=7227 GN=rgn PE=1 SV=1	M9PFV8 (+1)	rgn	98 kDa	TRUE	Drosophila melanogaster																					2	0	0
403	Proteasome subunit beta type-3 OS=Drosophila melanogaster OX=7227 GN=Prosbeta3 PE=1 SV=1	Q9XYN7	Prosbeta3	23 kDa		Drosophila melanogaster																					2	0	0
404	Anon1A4 OS=Drosophila melanogaster OX=7227 GN=Df31 PE=1 SV=1	O16043	Df31	19 kDa		Drosophila melanogaster												chromatin, polytene chromosome									2	0	1
405	DNA replication licensing factor Mcm5 OS=Drosophila melanogaster OX=7227 GN=Mcm5 PE=1 SV=1	Q9VGW6	Mcm5	82 kDa		Drosophila melanogaster												CMG complex	CMG complex				ATP binding, DNA replication origin binding, single-stranded DNA binding	DNA replication origin binding, single-stranded DNA binding			2	3	0
406	Ras-related protein Rab5 OS=Drosophila melanogaster OX=7227 GN=Rab5 PE=1 SV=1	Q9V3I2	Rab5	24 kDa		Drosophila melanogaster																	GTP binding				2	4	5
407	NADH-ubiquinone oxidoreductase 75 kDa subunit, mitochondrial OS=Drosophila melanogaster OX=7227 GN=ND-75 PE=1 SV=3	Q94511	ND-75	79 kDa		Drosophila melanogaster																					2	0	0
408	Septin-1 OS=Drosophila melanogaster OX=7227 GN=Septin1 PE=1 SV=1	P42207	Septin1	41 kDa		Drosophila melanogaster					septin complex, septin ring							microtubule cytoskeleton, septin complex, septin ring					GTP binding				2	0	0
409	Mitochondrial import receptor subunit TOM40 homolog 1 OS=Drosophila melanogaster OX=7227 GN=Tom40 PE=2 SV=2	Q9U4L6	Tom40	36 kDa		Drosophila melanogaster																					2	5	2
410	Very long-chain specific acyl-CoA dehydrogenase, mitochondrial OS=Drosophila melanogaster OX=7227 GN=Acadvl PE=1 SV=2	A1ZBJ2	Acadvl	68 kDa		Drosophila melanogaster																	flavin adenine dinucleotide binding				2	3	0
411	Proteasome subunit beta OS=Drosophila melanogaster OX=7227 GN=Prosbeta4 PE=1 SV=1	Q9VJJ0	Prosbeta4	22 kDa		Drosophila melanogaster																					2	0	0
412	Cheerio, isoform I OS=Drosophila melanogaster OX=7227 GN=cher PE=1 SV=1	A0A0B4JCY6 (+5)	cher	243 kDa		unknown																					2	4	12
413	LD27920p OS=Drosophila melanogaster OX=7227 GN=Dmel\CG4806 PE=1 SV=2	Q9W124	Dmel	75 kDa		Drosophila melanogaster														ribonucleoprotein complex	mRNA binding		mRNA binding	mRNA binding			2	3	6
414	26S proteasome non-ATPase regulatory subunit 14 OS=Drosophila melanogaster OX=7227 GN=Rpn11 PE=1 SV=1	Q9V3H2	Rpn11	34 kDa		Drosophila melanogaster																					2	2	3
415	LD24696p OS=Drosophila melanogaster OX=7227 GN=Dmel\CG9436 PE=1 SV=1	Q7JVH6	Dmel	35 kDa		Drosophila melanogaster																					2	3	2
416	40S ribosomal protein S24 OS=Drosophila melanogaster OX=7227 GN=RpS24 PE=1 SV=1	Q9W229	RpS24	15 kDa		Drosophila melanogaster												cytosolic ribosome, cytosolic small ribosomal subunit		cytosolic ribosome, cytosolic small ribosomal subunit						structural constituent of ribosome	2	3	5
417	Actin-related protein 3 OS=Drosophila melanogaster OX=7227 GN=Arp3 PE=2 SV=3	P32392	Arp3	47 kDa		Drosophila melanogaster	Arp2/3 complex-mediated actin nucleation, actin filament reorganization involved in cell cycle				Arp2/3 protein complex							Arp2/3 protein complex					ATP binding		structural constituent of cytoskeleton	structural constituent of cytoskeleton	2	4	3
418	Actin-related protein 1 OS=Drosophila melanogaster OX=7227 GN=Arp1 PE=2 SV=2	P45889	Arp1	43 kDa		Drosophila melanogaster												cytoskeleton					ATP binding				2	3	0
419	Replication factor C subunit 2 OS=Drosophila melanogaster OX=7227 GN=RfC4 PE=1 SV=1	P53034	RfC4	37 kDa		Drosophila melanogaster												DNA replication factor C complex, Elg1 RFC-like complex					ATP binding, DNA clamp loader activity	DNA binding, DNA clamp loader activity			2	4	1
420	Malate dehydrogenase OS=Drosophila melanogaster OX=7227 GN=Mdh1 PE=1 SV=2	Q9VKX2	Mdh1	36 kDa		Drosophila melanogaster																					2	0	1
421	Uncharacterized protein, isoform A OS=Drosophila melanogaster OX=7227 GN=Dmel\CG31075 PE=1 SV=2	Q9VB96	Dmel	53 kDa		unknown																					2	1	0
422	Sterile20-like kinase, isoform F OS=Drosophila melanogaster OX=7227 GN=Slik PE=1 SV=1	B7YZQ1 (+1)	Slik	185 kDa		unknown																					2	14	14
423	Uncharacterized protein, isoform D OS=Drosophila melanogaster OX=7227 GN=l(2)tid PE=1 SV=1	A0A0B4K7M9 (+1)	l	56 kDa		unknown																					2	3	2
424	RNA helicase OS=Drosophila melanogaster OX=7227 GN=mahe PE=1 SV=1	Q9W3M7	mahe	100 kDa	TRUE	Drosophila melanogaster														ribonucleoprotein complex	RNA binding		ATP binding, RNA binding	RNA binding			2	4	4
425	RNA cytidine acetyltransferase OS=Drosophila melanogaster OX=7227 GN=l(1)G0020 PE=1 SV=2	Q9W3C1	l	113 kDa		Drosophila melanogaster												nucleolus			tRNA binding		ATP binding, tRNA binding	tRNA binding			2	14	8
426	LD04844p OS=Drosophila melanogaster OX=7227 GN=Dmel\CG1572 PE=1 SV=1	Q9VYX8	Dmel	18 kDa		Drosophila melanogaster																					2	4	4
427	ATP synthase subunit b, mitochondrial OS=Drosophila melanogaster OX=7227 GN=ATPsynB PE=2 SV=2	Q94516	ATPsynB	27 kDa		Drosophila melanogaster																					2	4	4
428	GH02075p OS=Drosophila melanogaster OX=7227 GN=Tspo PE=1 SV=1	Q9VPR1	Tspo	20 kDa		Drosophila melanogaster																					2	1	1
429	V-type proton ATPase subunit H OS=Drosophila melanogaster OX=7227 GN=VhaSFD PE=3 SV=1	M9PDK5	VhaSFD	54 kDa		unknown																					2	1	2
430	Short-chain specific acyl-CoA dehydrogenase, mitochondrial OS=Drosophila melanogaster OX=7227 GN=Arc42 PE=1 SV=1	Q9VDT1	Arc42	44 kDa		Drosophila melanogaster																	flavin adenine dinucleotide binding				2	1	0
431	palmitoyl-protein hydrolase OS=Drosophila melanogaster OX=7227 GN=Apt1 PE=1 SV=1	C0PDF4 (+2)	Apt1	24 kDa		unknown																					2	2	3
432	Something that sticks like glue, isoform A OS=Drosophila melanogaster OX=7227 GN=snama PE=1 SV=1	Q9XZ21	snama	139 kDa		Drosophila melanogaster																	nucleic acid binding	nucleic acid binding			2	2	3
433	Obg-like ATPase 1 OS=Drosophila melanogaster OX=7227 GN=Dmel\CG1354 PE=1 SV=1	A0A4D6K4F6 (+1)	Dmel	48 kDa		unknown																					2	5	8
434	AaRS-interacting multifunctional protein 2, isoform B OS=Drosophila melanogaster OX=7227 GN=AIMP2 PE=1 SV=3	Q8T060 (+1)	AIMP2	33 kDa		unknown																					2	2	4
435	serine C-palmitoyltransferase OS=Drosophila melanogaster OX=7227 GN=lace PE=1 SV=1	Q9V3F2	lace	66 kDa		Drosophila melanogaster																	pyridoxal phosphate binding				2	2	3
436	26S proteasome non-ATPase regulatory subunit 4 OS=Drosophila melanogaster OX=7227 GN=Rpn10 PE=1 SV=2	P55035	Rpn10	43 kDa		Drosophila melanogaster																					2	3	1
437	Actin-related protein 2/3 complex subunit OS=Drosophila melanogaster OX=7227 GN=Arpc1 PE=1 SV=1	O97182	Arpc1	42 kDa		Drosophila melanogaster	Arp2/3 complex-mediated actin nucleation, actin filament reorganization involved in cell cycle				Arp2/3 protein complex							Arp2/3 protein complex							structural constituent of cytoskeleton	structural constituent of cytoskeleton	2	2	0
438	Histone deacetylase complex subunit SAP18 OS=Drosophila melanogaster OX=7227 GN=Bin1 PE=1 SV=1	Q9VEX9	Bin1	17 kDa		Drosophila melanogaster														catalytic step 2 spliceosome, precatalytic spliceosome							2	0	0
439	LD11307p OS=Drosophila melanogaster OX=7227 GN=Dmel\CG8545 PE=1 SV=1	A1Z909	Dmel	100 kDa		Drosophila melanogaster												nucleolus			RNA binding		RNA binding	RNA binding			2	10	7
440	Succinate dehydrogenase [ubiquinone] iron-sulfur subunit, mitochondrial OS=Drosophila melanogaster OX=7227 GN=SdhB PE=2 SV=2	P21914	SdhB	34 kDa		Drosophila melanogaster																					2	3	0
441	Mitochondrial transcription factor A, isoform B OS=Drosophila melanogaster OX=7227 GN=TFAM PE=1 SV=1	Q86BR8 (+1)	TFAM	33 kDa		Drosophila melanogaster																	DNA binding, bending, mitochondrial RNA polymerase regulatory region DNA binding, transcription regulatory region sequence-specific DNA binding	DNA binding, bending, mitochondrial RNA polymerase regulatory region DNA binding, transcription regulatory region sequence-specific DNA binding			2	1	0
442	Caprin homolog OS=Drosophila melanogaster OX=7227 GN=Capr PE=1 SV=1	Q9I7D3	Capr	104 kDa		Drosophila melanogaster												lipid particle		ribonucleoprotein complex	RNA binding		RNA binding	RNA binding			2	0	1
443	Small ubiquitin-related modifier OS=Drosophila melanogaster OX=7227 GN=Sumo PE=1 SV=1	O97102	Sumo	10 kDa		Drosophila melanogaster	mitotic spindle organization											condensed chromosome outer kinetochore, condensed chromosome, centromeric region, condensed nuclear chromosome, nucleolus									2	4	2
444	Transmembrane emp24 domain-containing protein bai OS=Drosophila melanogaster OX=7227 GN=bai PE=2 SV=1	Q8SXY6	bai	24 kDa		Drosophila melanogaster																					2	4	4
445	Malic enzyme OS=Drosophila melanogaster OX=7227 GN=Men PE=1 SV=1	Q2QBM1 (+2)	Men	64 kDa		unknown																					2	0	0
446	Smallminded protein OS=Drosophila melanogaster OX=7227 GN=smid PE=1 SV=1	P91638 (+2)	smid	104 kDa		unknown																					2	3	4
447	Probable N-acetyltransferase san OS=Drosophila melanogaster OX=7227 GN=san PE=1 SV=1	Q9NHD5	san	21 kDa		Drosophila melanogaster																					2	2	5
448	Phenylalanine--tRNA ligase alpha subunit OS=Drosophila melanogaster OX=7227 GN=alpha-PheRS PE=1 SV=1	Q9W3J5	alpha-PheRS	56 kDa		Drosophila melanogaster															tRNA binding		ATP binding, tRNA binding	tRNA binding			2	2	0
449	L-lactate dehydrogenase OS=Drosophila melanogaster OX=7227 GN=Ldh PE=1 SV=1	B5RJQ0	Ldh	36 kDa		unknown																					2	3	4
450	VAMP-associated protein 33kDa, isoform A OS=Drosophila melanogaster OX=7227 GN=Vap33 PE=1 SV=1	Q7KVX5 (+1)	Vap33	27 kDa		unknown																					2	3	4
451	Adenylosuccinate synthetase OS=Drosophila melanogaster OX=7227 GN=Adss PE=2 SV=1	Q9Y0Y2	Adss	49 kDa		Drosophila melanogaster																	GTP binding				2	0	1
452	LD41958p OS=Drosophila melanogaster OX=7227 GN=Wdfy2 PE=1 SV=1	Q9VKW1	Wdfy2	46 kDa		Drosophila melanogaster																					2	1	3
453	Eukaryotic translation initiation factor 5 OS=Drosophila melanogaster OX=7227 GN=eIF5 PE=1 SV=1	Q9VXK6	eIF5	52 kDa		Drosophila melanogaster															translation initiation factor activity		GTP binding, translation initiation factor activity	translation initiation factor activity			2	6	2
454	Cytochrome b-c1 complex subunit Rieske, mitochondrial OS=Drosophila melanogaster OX=7227 GN=RFeSP PE=1 SV=3	Q9VQ29	RFeSP	25 kDa		Drosophila melanogaster																					2	3	1
455	Actin-related protein 2 OS=Drosophila melanogaster OX=7227 GN=Arp2 PE=2 SV=3	P45888	Arp2	45 kDa		Drosophila melanogaster	Arp2/3 complex-mediated actin nucleation				Arp2/3 protein complex, actin filament							Arp2/3 protein complex, actin filament					ATP binding		structural constituent of cytoskeleton	structural constituent of cytoskeleton	2	7	6
456	Protein clueless OS=Drosophila melanogaster OX=7227 GN=clu PE=1 SV=1	A1ZAB5	clu	161 kDa		Drosophila melanogaster					mitotic spindle							mitotic spindle			mRNA binding		mRNA binding	mRNA binding			2	8	8
457	Eukaryotic translation initiation factor 4H OS=Drosophila melanogaster OX=7227 GN=eIF4H1 PE=1 SV=1	Q7KUX7 (+1)	eIF4H1	38 kDa		unknown																					2	3	3
458	Proliferating cell nuclear antigen OS=Drosophila melanogaster OX=7227 GN=PCNA PE=1 SV=2	P17917	PCNA	29 kDa		Drosophila melanogaster	mitotic spindle organization											chromatin					DNA binding	DNA binding			2	0	0
459	LD41718p OS=Drosophila melanogaster OX=7227 GN=Dmel\CG2260 PE=1 SV=1	Q9W3K3	Dmel	69 kDa		Drosophila melanogaster												nucleolus		small-subunit processome							2	1	0
460	Proteasome subunit alpha type-5 OS=Drosophila melanogaster OX=7227 GN=Prosalpha5 PE=2 SV=2	Q95083	Prosalpha5	27 kDa		Drosophila melanogaster																					2	1	1
461	SWISS-PROT:Q86YZ3 Tax_Id=9606 Gene_Symbol=HRNR Hornerin	Q86YZ3		282 kDa		unknown																					2	1	0
462	Uncharacterized protein, isoform G OS=Drosophila melanogaster OX=7227 GN=Dmel\CG12065 PE=1 SV=1	A0A6H2EDG9 (+1)	Dmel	79 kDa		Drosophila melanogaster																					2	3	2
463	Trans-1,2-dihydrobenzene-1,2-diol dehydrogenase OS=Drosophila melanogaster OX=7227 GN=Dmel\CG3609 PE=1 SV=1	Q9VQB4	Dmel	37 kDa		Drosophila melanogaster																	nucleotide binding				2	1	3
464	AMP deaminase OS=Drosophila melanogaster OX=7227 GN=AMPdeam PE=1 SV=2	D0IQK3 (+1)	AMPdeam	90 kDa		unknown																					2	3	2
465	Large ribosomal subunit protein eL30 OS=Drosophila melanogaster OX=7227 GN=RpL30 PE=1 SV=1	Q9VJ19	RpL30	12 kDa		Drosophila melanogaster												cytosolic large ribosomal subunit, cytosolic ribosome		cytosolic large ribosomal subunit, cytosolic ribosome	RNA binding		RNA binding	RNA binding		structural constituent of ribosome	2	7	8
466	Lysine ketoglutarate reductase/saccharopine dehydrogenase, isoform A OS=Drosophila melanogaster OX=7227 GN=LKRSDH PE=1 SV=2	Q9VLX0	LKRSDH	103 kDa		Drosophila melanogaster																					2	5	6
467	Dihydrolipoyllysine-residue succinyltransferase component of 2-oxoglutarate dehydrogenase complex, mitochondrial OS=Drosophila melanogaster OX=7227 GN=alpha-KGDHC PE=1 SV=1	Q9VGQ1	alpha-KGDHC	50 kDa		Drosophila melanogaster																					2	4	3
468	Methionine--tRNA ligase, cytoplasmic OS=Drosophila melanogaster OX=7227 GN=MetRS PE=1 SV=1	A1ZBE9	MetRS	112 kDa		Drosophila melanogaster																	ATP binding				2	11	11
469	Large ribosomal subunit protein uL1m OS=Drosophila melanogaster OX=7227 GN=mRpL1 PE=1 SV=2	Q9VHT5	mRpL1	40 kDa		Drosophila melanogaster												cytosolic large ribosomal subunit, mitochondrial large ribosomal subunit		cytosolic large ribosomal subunit, mitochondrial large ribosomal subunit	RNA binding		RNA binding	RNA binding		structural constituent of ribosome	2	1	0
470	Mapmodulin, isoform D OS=Drosophila melanogaster OX=7227 GN=Mapmodulin PE=1 SV=1	E1JGK5 (+1)	Mapmodulin	41 kDa		unknown																					2	0	0
471	Ribonucleoside-diphosphate reductase large subunit OS=Drosophila melanogaster OX=7227 GN=RnrL PE=1 SV=2	P48591	RnrL	92 kDa		Drosophila melanogaster																	ATP binding				2	5	5
472	Uncharacterized protein CG16817 OS=Drosophila melanogaster OX=7227 GN=CG16817 PE=1 SV=1	sp|Q9VH95|YC17_DROME		?		Drosophila melanogaster																					2	1	0
473	Succinate--CoA ligase [ADP/GDP-forming] subunit alpha, mitochondrial OS=Drosophila melanogaster OX=7227 GN=Scsalpha1 PE=2 SV=3	Q94522	Scsalpha1	34 kDa		Drosophila melanogaster																	nucleotide binding				2	5	4
474	Endoplasmic reticulum transmembrane protein OS=Drosophila melanogaster OX=7227 GN=Dmel\CG13887 PE=1 SV=1	Q9W0M4	Dmel	26 kDa		Drosophila melanogaster																					2	1	4
475	Splicing factor 3B subunit 3 OS=Drosophila melanogaster OX=7227 GN=Sf3b3 PE=1 SV=2	Q9W0M7	Sf3b3	137 kDa		Drosophila melanogaster														U2 snRNP, catalytic step 2 spliceosome, precatalytic spliceosome	U2 snRNA binding		U2 snRNA binding	U2 snRNA binding			2	1	2
476	Ras-related protein Rap1 OS=Drosophila melanogaster OX=7227 GN=Rap1 PE=2 SV=2	P08645	Rap1	21 kDa		Drosophila melanogaster																	GDP binding, GTP binding				2	2	2
477	Coracle, isoform G OS=Drosophila melanogaster OX=7227 GN=cora PE=1 SV=1	A0A0B4LG23 (+1)	cora	184 kDa		unknown																					2	5	4
478	Thioredoxin-dependent peroxide reductase, mitochondrial OS=Drosophila melanogaster OX=7227 GN=Prx3 PE=1 SV=2	Q9VEJ0	Prx3	26 kDa		Drosophila melanogaster																					2	5	3
479	CG6459 protein OS=Drosophila melanogaster OX=7227 GN=P32 PE=1 SV=1	Q7JXC4	P32	29 kDa		Drosophila melanogaster																					2	2	2
480	Eukaryotic translation initiation factor 3 subunit F-1 OS=Drosophila melanogaster OX=7227 GN=eIF3f1 PE=2 SV=1	Q9VN50	eIF3f1	31 kDa		Drosophila melanogaster														eukaryotic 43S preinitiation complex, eukaryotic 48S preinitiation complex	translation initiation factor activity		translation initiation factor activity	translation initiation factor activity			2	2	7
481	CTP synthase OS=Drosophila melanogaster OX=7227 GN=Ctps PE=1 SV=2	Q9VUL1	Ctps	69 kDa		Drosophila melanogaster																	ATP binding				2	4	3
482	CHOp24, isoform A OS=Drosophila melanogaster OX=7227 GN=CHOp24 PE=1 SV=1	Q9W4K0	CHOp24	23 kDa		Drosophila melanogaster																					2	4	3
483	Eukaryotic translation initiation factor 6 OS=Drosophila melanogaster OX=7227 GN=eIF6 PE=2 SV=3	P56538	eIF6	26 kDa		Drosophila melanogaster												nucleolus		preribosome, large subunit precursor	translation initiation factor activity		translation initiation factor activity	translation initiation factor activity			2	2	1
484	Uncharacterized protein, isoform B OS=Drosophila melanogaster OX=7227 GN=Dmel\CG5554 PE=1 SV=1	A0A0B4LHC9 (+1)	Dmel	37 kDa		Drosophila melanogaster																					2	3	3
485	AT08565p OS=Drosophila melanogaster OX=7227 GN=Txl PE=1 SV=1	Q9VRP3	Txl	32 kDa		Drosophila melanogaster																					2	3	1
486	Serine/threonine-protein phosphatase PP2A OS=Drosophila melanogaster OX=7227 GN=mts PE=1 SV=1	P23696	mts	35 kDa		Drosophila melanogaster	centriole replication, centrosome cycle, spindle assembly				centriole							centriole									2	1	0
487	Chromatin assembly factor 1, p55 subunit, isoform B OS=Drosophila melanogaster OX=7227 GN=Caf1-55 PE=1 SV=1	E1JIL4 (+1)	Caf1-55	49 kDa		unknown																					2	0	1
488	C-terminal binding protein, isoform J OS=Drosophila melanogaster OX=7227 GN=CtBP PE=1 SV=1	A0A0B4KFT4 (+6)	CtBP	51 kDa		unknown																					2	3	2
489	Coatomer subunit gamma OS=Drosophila melanogaster OX=7227 GN=gammaCOP PE=1 SV=1	A0A0B4KHL2	gammaCOP	99 kDa		unknown																					2	6	6
490	Secretory 24CD, isoform C OS=Drosophila melanogaster OX=7227 GN=Sec24CD PE=1 SV=1	M9PC99 (+1)	Sec24CD	134 kDa		Drosophila melanogaster																					2	3	5
491	Proteasome subunit alpha type-2 OS=Drosophila melanogaster OX=7227 GN=Prosalpha2 PE=1 SV=1	P40301	Prosalpha2	26 kDa		Drosophila melanogaster																					2	0	0
492	Inactive selenide, water dikinase-like protein OS=Drosophila melanogaster OX=7227 GN=Sps1 PE=2 SV=1	O18373	Sps1	43 kDa		Drosophila melanogaster																	ATP binding				2	1	0
493	isoleucine--tRNA ligase OS=Drosophila melanogaster OX=7227 GN=IleRS PE=1 SV=1	Q8MSW0	IleRS	141 kDa		Drosophila melanogaster															tRNA binding		ATP binding, tRNA binding	tRNA binding			2	16	29
494	Elongin-C OS=Drosophila melanogaster OX=7227 GN=EloC PE=1 SV=1	Q7JWD6	EloC	13 kDa		Drosophila melanogaster																					2	0	0
495	Adenosylhomocysteinase OS=Drosophila melanogaster OX=7227 GN=Ahcy PE=1 SV=2	Q27580	Ahcy	47 kDa		Drosophila melanogaster																					2	3	7
496	Coatomer subunit epsilon OS=Drosophila melanogaster OX=7227 GN=epsilonCOP PE=1 SV=1	Q9Y0Y5	epsilonCOP	35 kDa		Drosophila melanogaster																				structural molecule activity	2	2	2
497	Cluster of glutathione transferase OS=Drosophila melanogaster OX=7227 GN=Mgstl PE=1 SV=1 (Q8SY19)	Q8SY19 [2]	Mgstl	17 kDa	TRUE	Drosophila melanogaster																					2	3	4
498	Troponin C-akin-1 protein OS=Drosophila melanogaster OX=7227 GN=Tina-1 PE=2 SV=1	Q9W0Y1	Tina-1	19 kDa		Drosophila melanogaster																				structural constituent of muscle	2	4	6
499	26S proteasome regulatory complex subunit p48A OS=Drosophila melanogaster OX=7227 GN=Rpt3 PE=1 SV=1	Q9V405	Rpt3	47 kDa	TRUE	Drosophila melanogaster																	ATP binding				2	10	7
500	Deoxyuridine 5'-triphosphate nucleotidohydrolase OS=Drosophila melanogaster OX=7227 GN=dUTPase PE=1 SV=1	Q8IPB1 (+1)	dUTPase	18 kDa		unknown																					2	1	3
501	Serine/threonine-protein phosphatase alpha-2 isoform OS=Drosophila melanogaster OX=7227 GN=Pp1-87B PE=1 SV=1	P12982	Pp1-87B	35 kDa		Drosophila melanogaster	spindle assembly											polytene chromosome									2	2	0
502	Signal recognition particle subunit SRP68 OS=Drosophila melanogaster OX=7227 GN=Srp68 PE=2 SV=1	Q9VSS2	Srp68	69 kDa		Drosophila melanogaster												nucleolus		signal recognition particle, endoplasmic reticulum targeting	7S RNA binding		7S RNA binding	7S RNA binding			2	7	6
503	FACT complex subunit spt16 OS=Drosophila melanogaster OX=7227 GN=dre4 PE=1 SV=2	Q8IRG6	dre4	124 kDa		Drosophila melanogaster												nucleolus, polytene chromosome interband, polytene chromosome puff									2	8	9
504	Uncharacterized protein, isoform C OS=Drosophila melanogaster OX=7227 GN=Dmel\CG11857 PE=1 SV=1	A0A140SRF8	Dmel	30 kDa		Drosophila melanogaster																					2	7	4
505	Cyclope, isoform A OS=Drosophila melanogaster OX=7227 GN=cype PE=1 SV=3	Q9VMS1	cype	8 kDa		Drosophila melanogaster																					2	2	2
506	Ras-like protein 1 OS=Drosophila melanogaster OX=7227 GN=Ras85D PE=1 SV=2	P08646	Ras85D	22 kDa		Drosophila melanogaster																	GDP binding, GTP binding				2	1	1
507	Dipeptidase B, isoform A OS=Drosophila melanogaster OX=7227 GN=Dip-B PE=1 SV=2	Q9VFQ9	Dip-B	56 kDa		Drosophila melanogaster																					2	1	2
508	Mitochondrial import receptor subunit TOM22 homolog OS=Drosophila melanogaster OX=7227 GN=mge PE=1 SV=1	Q9I7T5 (+1)	mge	13 kDa		unknown																					2	2	1
509	Nucleolar protein 16 OS=Drosophila melanogaster OX=7227 GN=BcDNA:RE07994 PE=1 SV=2	Q9V9U9	BcDNA	25 kDa		Drosophila melanogaster												nucleolus			RNA binding		RNA binding	RNA binding			2	1	1
510	SWISS-PROT:P15636 Protease I precursor Lysyl endopeptidase Achromobacter lyticus.	P15636		68 kDa		unknown																					2	0	0
511	Translation machinery-associated protein 7 homolog OS=Drosophila melanogaster OX=7227 GN=CG13364 PE=4 SV=1	Q9XZS3	CG13364	7 kDa		Drosophila melanogaster																					2	0	0
512	Importin subunit alpha OS=Drosophila melanogaster OX=7227 GN=Kap-alpha3 PE=1 SV=1	Q9V455	Kap-alpha3	57 kDa		Drosophila melanogaster																					2	8	5
513	SUMO-activating enzyme subunit 1 OS=Drosophila melanogaster OX=7227 GN=Aos1 PE=1 SV=1	Q7KSM5	Aos1	38 kDa		Drosophila melanogaster																					2	1	0
514	Ribosome assembly factor mrt4 OS=Drosophila melanogaster OX=7227 GN=RpLP0-like PE=1 SV=1	Q7K1Q7	RpLP0-like	29 kDa		Drosophila melanogaster												cytosolic large ribosomal subunit, nucleolus		cytosolic large ribosomal subunit, preribosome, large subunit precursor						structural constituent of ribosome	2	3	2
515	Regulatory particle triple-A ATPase 4 OS=Drosophila melanogaster OX=7227 GN=Rpt4 PE=1 SV=3	Q9W414	Rpt4	45 kDa		Drosophila melanogaster																	ATP binding, RNA polymerase I regulatory region sequence-specific DNA binding	RNA polymerase I regulatory region sequence-specific DNA binding			2	5	5
516	LD41803p OS=Drosophila melanogaster OX=7227 GN=Rrp5 PE=1 SV=2	tr|Q9VC94|Q9VC94_DROME		?		Drosophila melanogaster												nucleolus		small-subunit processome	RNA binding		RNA binding	RNA binding			2	11	11
517	Eukaryotic translation initiation factor 3 subunit M OS=Drosophila melanogaster OX=7227 GN=eIF3m PE=2 SV=1	Q7JVI3	eIF3m	44 kDa		Drosophila melanogaster					investment cone							investment cone		eukaryotic 43S preinitiation complex, eukaryotic 48S preinitiation complex	translation initiation factor activity		translation initiation factor activity	translation initiation factor activity			2	5	5
518	LD23875p OS=Drosophila melanogaster OX=7227 GN=Dmel\CG10565 PE=1 SV=1	Q9VP77	Dmel	74 kDa		Drosophila melanogaster																					2	7	2
519	40S ribosomal protein S26 OS=Drosophila melanogaster OX=7227 GN=RpS26 PE=3 SV=1	M9PG47	RpS26	13 kDa		unknown																					2	3	1
520	acetyl-CoA C-acyltransferase OS=Drosophila melanogaster OX=7227 GN=Mtpbeta PE=1 SV=1	Q9W1H8	Mtpbeta	51 kDa		Drosophila melanogaster																					2	8	7
521	GH26270p OS=Drosophila melanogaster OX=7227 GN=Idh3b PE=1 SV=1	Q9VD58	Idh3b	40 kDa		Drosophila melanogaster																					2	3	5
522	Glycine--tRNA ligase OS=Drosophila melanogaster OX=7227 GN=GlyRS PE=1 SV=1	Q9VUK8	GlyRS	85 kDa		Drosophila melanogaster																	ATP binding				2	3	5
523	Actin-related protein 2/3 complex subunit 2 OS=Drosophila melanogaster OX=7227 GN=Arpc2 PE=2 SV=2	Q9VIM5	Arpc2	35 kDa		Drosophila melanogaster	Arp2/3 complex-mediated actin nucleation, actin filament polymerization, cortical actin cytoskeleton organization				Arp2/3 protein complex							Arp2/3 protein complex							structural constituent of cytoskeleton	structural constituent of cytoskeleton	2	3	2
524	Uncharacterized protein, isoform B OS=Drosophila melanogaster OX=7227 GN=hnRNP U PE=1 SV=1	A1ZBB4 (+2)	hnRNP	140 kDa		unknown																					2	9	9
525	Krueppel homolog 2 OS=Drosophila melanogaster OX=7227 GN=Kr-h2 PE=1 SV=1	Q9V447	Kr-h2	31 kDa		Drosophila melanogaster																					2	6	7
526	Coatomer subunit beta OS=Drosophila melanogaster OX=7227 GN=betaCOP PE=2 SV=2	P45437	betaCOP	107 kDa		Drosophila melanogaster																				structural molecule activity	2	11	10
527	Glutathione S transferase E6 OS=Drosophila melanogaster OX=7227 GN=GstE6 PE=1 SV=1	A1ZB71	GstE6	25 kDa		Drosophila melanogaster																					2	2	2
528	Probable rRNA-processing protein EBP2 homolog OS=Drosophila melanogaster OX=7227 GN=CG1542 PE=2 SV=1	Q9V9Z9	CG1542	35 kDa		Drosophila melanogaster												nucleolus		preribosome, large subunit precursor	RNA binding		RNA binding	RNA binding			2	1	2
529	Kinesin heavy chain OS=Drosophila melanogaster OX=7227 GN=Khc PE=1 SV=2	P17210	Khc	110 kDa		Drosophila melanogaster	actin filament bundle organization, centrosome separation, microtubule polymerization, oocyte microtubule cytoskeleton polarization				actin cap, kinesin complex, microtubule, microtubule plus-end							actin cap, kinesin complex, microtubule, microtubule plus-end					ATP binding				2	11	5
530	Importin subunit alpha OS=Drosophila melanogaster OX=7227 GN=Pen PE=1 SV=2	P52295	Pen	58 kDa		Drosophila melanogaster																					2	10	8
531	Eukaryotic initiation factor 4A-III OS=Drosophila melanogaster OX=7227 GN=CG7483 PE=1 SV=1	Q9VHS8	CG7483	46 kDa	TRUE	Drosophila melanogaster												nucleolus		catalytic step 2 spliceosome, precatalytic spliceosome	mRNA binding		ATP binding, RNA binding, mRNA binding	mRNA binding			3	3	3
532	FI21274p1 OS=Drosophila melanogaster OX=7227 GN=Trap1 PE=1 SV=1	A1Z6L9	Trap1	78 kDa		Drosophila melanogaster						extracellular exosome	extracellular exosome	extracellular exosome		extracellular exosome					RNA binding		ATP binding, RNA binding	RNA binding			3	9	6
533	ATP-dependent RNA helicase me31b OS=Drosophila melanogaster OX=7227 GN=me31B PE=1 SV=3	P23128	me31B	52 kDa		Drosophila melanogaster												P granule, P-body, cytoplasmic ribonucleoprotein granule, cytoplasmic stress granule, neuronal ribonucleoprotein granule		P granule, P-body, cytoplasmic ribonucleoprotein granule, cytoplasmic stress granule, messenger ribonucleoprotein complex, neuronal ribonucleoprotein granule	mRNA binding		ATP binding, RNA binding, mRNA binding, translation repressor activity, nucleic acid binding	RNA binding, mRNA binding, translation repressor activity, nucleic acid binding			3	6	5
534	ER membrane protein complex subunit 1 OS=Drosophila melanogaster OX=7227 GN=EMC1 PE=1 SV=1	A0A0B4LGV1	EMC1	100 kDa		unknown																					3	5	3
535	Heterogeneous nuclear ribonucleoprotein 87F OS=Drosophila melanogaster OX=7227 GN=Hrb87F PE=2 SV=2	P48810	Hrb87F	39 kDa	TRUE	Drosophila melanogaster												heterochromatin, polytene chromosome puff		ribonucleoprotein complex	mRNA 3'-UTR binding, poly(G) binding, poly(U) RNA binding		mRNA 3'-UTR binding, poly(G) binding, poly(U) RNA binding, sequence-specific DNA binding	mRNA 3'-UTR binding, poly(G) binding, poly(U) RNA binding, sequence-specific DNA binding			3	6	7
536	Ras-related protein Rab-2 OS=Drosophila melanogaster OX=7227 GN=Rab2 PE=1 SV=1	O18333	Rab2	24 kDa		Drosophila melanogaster																	GTP binding				3	4	4
537	dolichyl-diphosphooligosaccharide--protein glycotransferase OS=Drosophila melanogaster OX=7227 GN=Stt3B PE=1 SV=1	Q9XZ53	Stt3B	88 kDa	TRUE	Drosophila melanogaster																					3	7	9
538	Prolyl endopeptidase OS=Drosophila melanogaster OX=7227 GN=Dmel\CG5355 PE=1 SV=2	Q9VKW5	Dmel	86 kDa		Drosophila melanogaster																					3	6	4
539	Ribosomal RNA processing protein 1 homolog OS=Drosophila melanogaster OX=7227 GN=Nnp-1 PE=1 SV=1	Q9VJZ7	Nnp-1	79 kDa		Drosophila melanogaster														preribosome, large subunit precursor, preribosome, small subunit precursor							3	4	4
540	Otefin OS=Drosophila melanogaster OX=7227 GN=Ote PE=1 SV=2	P20240	Ote	47 kDa		Drosophila melanogaster					microtubule organizing center, spindle pole							chromosome, microtubule organizing center, spindle pole									3	0	2
541	Regulator of chromosome condensation OS=Drosophila melanogaster OX=7227 GN=Rcc1 PE=1 SV=2	P25171	Rcc1	59 kDa		Drosophila melanogaster												condensed chromosome									3	3	4
542	GEO09167p1 OS=Drosophila melanogaster OX=7227 GN=Nph PE=1 SV=1	Q9VAC4	Nph	17 kDa		Drosophila melanogaster												nucleolus			RNA binding		RNA binding	RNA binding			3	2	2
543	Coatomer subunit beta' OS=Drosophila melanogaster OX=7227 GN=beta'COP PE=2 SV=2	O62621	beta	103 kDa		Drosophila melanogaster																				structural molecule activity	3	6	7
544	Alpha actinin, isoform F OS=Drosophila melanogaster OX=7227 GN=Actn PE=1 SV=1	F0JAG6 (+3)	Actn	104 kDa		unknown																					3	0	0
545	IP16805p OS=Drosophila melanogaster OX=7227 GN=RpL7-like PE=1 SV=2	Q9VKC1	RpL7-like	29 kDa		Drosophila melanogaster												cytosolic large ribosomal subunit		cytosolic large ribosomal subunit	RNA binding		RNA binding	RNA binding		structural constituent of ribosome	3	8	3
546	Actin-interacting protein 1 OS=Drosophila melanogaster OX=7227 GN=flr PE=2 SV=1	Q9VU68	flr	67 kDa		Drosophila melanogaster	actin filament depolymerization, sarcomere organization				cortical actin cytoskeleton							cortical actin cytoskeleton									3	0	1
547	Dolichyl-diphosphooligosaccharide--protein glycosyltransferase subunit DAD1 OS=Drosophila melanogaster OX=7227 GN=Dad1 PE=1 SV=1	Q9VLM5	Dad1	13 kDa		Drosophila melanogaster																					3	3	4
548	N-alpha-acetyltransferase 40 OS=Drosophila melanogaster OX=7227 GN=Naa40 PE=1 SV=1	Q9VAI4	Naa40	23 kDa		Drosophila melanogaster																					3	5	4
549	Probable transaldolase OS=Drosophila melanogaster OX=7227 GN=Taldo PE=2 SV=2	Q9W1G0	Taldo	37 kDa		Drosophila melanogaster																					3	0	2
550	Karst, isoform E OS=Drosophila melanogaster OX=7227 GN=kst PE=1 SV=2	A8JNJ6 (+4)	kst	498 kDa	TRUE	Drosophila melanogaster					actin filament bundle, microtubule							actin filament bundle, microtubule									3	38	64
551	Eukaryotic translation initiation factor 3 subunit K OS=Drosophila melanogaster OX=7227 GN=eIF3k PE=2 SV=1	Q9W2D9	eIF3k	26 kDa		Drosophila melanogaster														eukaryotic 43S preinitiation complex, eukaryotic 48S preinitiation complex	translation initiation factor activity		translation initiation factor activity	translation initiation factor activity			3	3	4
552	Glycerol-3-phosphate dehydrogenase OS=Drosophila melanogaster OX=7227 GN=Gpo1 PE=1 SV=1	Q7K569	Gpo1	80 kDa		Drosophila melanogaster																					3	2	1
553	Bub3, isoform A OS=Drosophila melanogaster OX=7227 GN=Bub3 PE=1 SV=1	Q9VAJ2	Bub3	37 kDa		Drosophila melanogaster												kinetochore									3	4	5
554	GH11341p OS=Drosophila melanogaster OX=7227 GN=Rpn5 PE=1 SV=1	Q9V3Z4	Rpn5	58 kDa	TRUE	Drosophila melanogaster																					3	10	11
555	Bifunctional glutamate/proline--tRNA ligase OS=Drosophila melanogaster OX=7227 GN=GluProRS PE=1 SV=2	P28668	GluProRS	189 kDa		Drosophila melanogaster															RNA binding		ATP binding, RNA binding	RNA binding			3	20	28
556	AT27789p OS=Drosophila melanogaster OX=7227 GN=glo PE=1 SV=1	Q9VGH5	glo	61 kDa		Drosophila melanogaster														ribonucleoprotein complex	mRNA binding		mRNA binding	mRNA binding			3	0	1
557	Sorting nexin OS=Drosophila melanogaster OX=7227 GN=SH3PX1 PE=1 SV=1	Q9NCC3	SH3PX1	63 kDa		Drosophila melanogaster																					3	5	4
558	Translationally-controlled tumor protein homolog OS=Drosophila melanogaster OX=7227 GN=Tctp PE=1 SV=1	Q9VGS2	Tctp	20 kDa		Drosophila melanogaster					cytoplasmic microtubule							cytoplasmic microtubule, polytene chromosome									3	5	8
559	Mitochondrial import inner membrane translocase subunit TIM44 OS=Drosophila melanogaster OX=7227 GN=CG117799 PE=1 SV=1	Q9VDZ7 (+1)	CG117799	53 kDa		Drosophila melanogaster																					3	1	2
560	GMP synthase (glutamine-hydrolyzing) OS=Drosophila melanogaster OX=7227 GN=bur PE=1 SV=3	Q9VIE7	bur	77 kDa		Drosophila melanogaster												polytene chromosome					ATP binding				3	2	2
561	Putative rRNA methyltransferase OS=Drosophila melanogaster OX=7227 GN=dSpb1 PE=1 SV=1	Q9VXK5	dSpb1	93 kDa		Drosophila melanogaster												nucleolus		preribosome, large subunit precursor							3	11	13
562	60S ribosomal protein L35 OS=Drosophila melanogaster OX=7227 GN=RpL35 PE=1 SV=2	Q9W499	RpL35	14 kDa		Drosophila melanogaster												cytosolic large ribosomal subunit, cytosolic ribosome		cytosolic large ribosomal subunit, cytosolic ribosome	mRNA binding		mRNA binding	mRNA binding		structural constituent of ribosome	3	5	3
563	Eukaryotic translation initiation factor 4C OS=Drosophila melanogaster OX=7227 GN=eIF1A PE=1 SV=1	Q9VEA1	eIF1A	17 kDa		Drosophila melanogaster														eukaryotic 43S preinitiation complex	translation initiation factor activity		translation initiation factor activity	translation initiation factor activity			3	2	2
564	26S proteasome non-ATPase regulatory subunit 11 OS=Drosophila melanogaster OX=7227 GN=Rpn6 PE=1 SV=1	Q7KLV9	Rpn6	47 kDa		Drosophila melanogaster																				structural molecule activity	3	7	11
565	Mec2 OS=Drosophila melanogaster OX=7227 GN=Mec2 PE=1 SV=1	Q9VWL0	Mec2	39 kDa	TRUE	Drosophila melanogaster																					3	4	5
566	Adaptor protein complex 2, mu subunit, isoform A OS=Drosophila melanogaster OX=7227 GN=AP-2mu PE=1 SV=1	O62530	AP-2mu	50 kDa		Drosophila melanogaster																					3	3	6
567	Large ribosomal subunit protein uL11 OS=Drosophila melanogaster OX=7227 GN=RpL12 PE=1 SV=1	Q9W1B9	RpL12	18 kDa		Drosophila melanogaster												cytosolic large ribosomal subunit, cytosolic ribosome		cytosolic large ribosomal subunit, cytosolic ribosome	large ribosomal subunit rRNA binding		large ribosomal subunit rRNA binding	large ribosomal subunit rRNA binding		structural constituent of ribosome	3	6	2
568	Single-stranded DNA-binding protein, mitochondrial OS=Drosophila melanogaster OX=7227 GN=mtSSB PE=1 SV=2	P54622	mtSSB	16 kDa		Drosophila melanogaster												mitochondrial chromosome, mitochondrial nucleoid					single-stranded DNA binding	single-stranded DNA binding			3	4	5
569	ATP-citrate synthase OS=Drosophila melanogaster OX=7227 GN=ATPCL PE=1 SV=1	Q7KN85	ATPCL	121 kDa		Drosophila melanogaster																	ATP binding				3	3	0
570	Rab11 OS=Drosophila melanogaster OX=7227 GN=Rab11 PE=1 SV=1	O18335	Rab11	24 kDa		Drosophila melanogaster	actin cytoskeleton reorganization, cortical actin cytoskeleton organization, oocyte microtubule cytoskeleton polarization				centrosome							centrosome, microtubule organizing center					GTP binding				3	6	5
571	IGF-II mRNA-binding protein, isoform K OS=Drosophila melanogaster OX=7227 GN=Imp PE=1 SV=2	Q0KHU2 (+1)	Imp	69 kDa		unknown																					3	12	10
572	FI03495p OS=Drosophila melanogaster OX=7227 GN=Tom70 PE=1 SV=2	Q9VKC8	Tom70	66 kDa		Drosophila melanogaster																					3	4	5
573	Nucleolar GTP-binding protein 2 OS=Drosophila melanogaster OX=7227 GN=Ns2 PE=1 SV=1	Q7JXU4	Ns2	77 kDa		Drosophila melanogaster												nucleolus					GTP binding				3	10	6
574	Elongation factor Tu OS=Drosophila melanogaster OX=7227 GN=mEFTu1 PE=1 SV=1	A1Z9E3	mEFTu1	54 kDa		Drosophila melanogaster															translation elongation factor activity		GTP binding, translation elongation factor activity	translation elongation factor activity			3	8	7
575	Annexin B10 OS=Drosophila melanogaster OX=7227 GN=AnxB10 PE=2 SV=3	P22465	AnxB10	36 kDa		Drosophila melanogaster																					3	1	0
576	GH21273p OS=Drosophila melanogaster OX=7227 GN=BEST:LD29996 PE=1 SV=1	Q9VNA3	BEST	24 kDa		Drosophila melanogaster																					3	0	1
577	Protein transport protein Sec61 subunit beta OS=Drosophila melanogaster OX=7227 GN=Sec61beta PE=1 SV=1	Q7JZN0	Sec61beta	10 kDa		Drosophila melanogaster																					3	2	1
578	Hu li tai shao, isoform P OS=Drosophila melanogaster OX=7227 GN=hts PE=1 SV=2	A8DYJ2	hts	205 kDa		unknown																					3	3	2
579	26S proteasome non-ATPase regulatory subunit 13 OS=Drosophila melanogaster OX=7227 GN=Rpn9 PE=1 SV=1	Q7KMP8	Rpn9	44 kDa		Drosophila melanogaster																				structural molecule activity	3	4	4
580	Pyruvate dehydrogenase E1 component subunit alpha OS=Drosophila melanogaster OX=7227 GN=Pdha PE=1 SV=2	Q9W4H6	Pdha	44 kDa		unknown																					3	9	7
581	SD07518p OS=Drosophila melanogaster OX=7227 GN=Spp PE=1 SV=1	Q9VPQ7	Spp	43 kDa		Drosophila melanogaster																					3	2	3
582	Eukaryotic translation initiation factor 3 subunit L OS=Drosophila melanogaster OX=7227 GN=eIF3l PE=2 SV=1	Q9VTU4	eIF3l	63 kDa		Drosophila melanogaster														eukaryotic 43S preinitiation complex, eukaryotic 48S preinitiation complex	translation initiation factor activity		translation initiation factor activity	translation initiation factor activity			3	7	7
583	NTPase, isoform F OS=Drosophila melanogaster OX=7227 GN=NTPase PE=1 SV=1	M9PBV2 (+1)	NTPase	58 kDa		Drosophila melanogaster																	ATP binding				3	1	3
584	Cluster of Fatty acid synthase OS=Drosophila melanogaster OX=7227 GN=FASN1 PE=1 SV=2 (B7Z001)	B7Z001 [4]	FASN1	278 kDa	TRUE	Drosophila melanogaster																					3	48	50
585	Coatomer subunit alpha OS=Drosophila melanogaster OX=7227 GN=alphaCOP PE=1 SV=1	Q9W0B8	alphaCOP	139 kDa		Drosophila melanogaster																				structural molecule activity	3	25	27
586	leucine--tRNA ligase OS=Drosophila melanogaster OX=7227 GN=LeuRS PE=1 SV=2	Q9VQR8	LeuRS	135 kDa		Drosophila melanogaster																	ATP binding				3	5	9
587	phospholipase A2 OS=Drosophila melanogaster OX=7227 GN=iPLA2-VIA PE=1 SV=1	Q7KUD4 (+1)	iPLA2-VIA	98 kDa		Drosophila melanogaster																					3	9	7
588	Calcium-transporting ATPase OS=Drosophila melanogaster OX=7227 GN=PMCA PE=1 SV=3	Q59DP9	PMCA	139 kDa		Drosophila melanogaster																	ATP binding				3	6	4
589	Signal recognition particle 54 kDa protein OS=Drosophila melanogaster OX=7227 GN=Srp54k PE=1 SV=1	Q9V3D9	Srp54k	56 kDa		Drosophila melanogaster														signal recognition particle, endoplasmic reticulum targeting	7S RNA binding		7S RNA binding, GTP binding	7S RNA binding			3	5	6
590	Large ribosomal subunit protein uL14 OS=Drosophila melanogaster OX=7227 GN=RpL23 PE=1 SV=2	P48159	RpL23	15 kDa		Drosophila melanogaster												cytosolic large ribosomal subunit, cytosolic ribosome		cytosolic large ribosomal subunit, cytosolic ribosome	large ribosomal subunit rRNA binding		large ribosomal subunit rRNA binding	large ribosomal subunit rRNA binding		structural constituent of ribosome	3	11	8
591	DNA damage-binding protein 1 OS=Drosophila melanogaster OX=7227 GN=pic PE=1 SV=1	Q9XYZ5	pic	126 kDa		Drosophila melanogaster												site of double-strand break					DNA binding	DNA binding			3	3	1
592	Dehydrogenase/reductase 4 OS=Drosophila melanogaster OX=7227 GN=Dhrs4 PE=1 SV=1	Q9VRJ4	Dhrs4	34 kDa		Drosophila melanogaster																					3	3	3
593	RuvB-like helicase 2 OS=Drosophila melanogaster OX=7227 GN=rept PE=1 SV=1	Q9V3K3	rept	54 kDa		Drosophila melanogaster												Ino80 complex, Swr1 complex					ATP binding				3	1	1
594	Reticulon-like protein OS=Drosophila melanogaster OX=7227 GN=Rtnl1 PE=1 SV=1	E1JHT6 (+1)	Rtnl1	65 kDa		Drosophila melanogaster																					3	0	3
595	Cytochrome c proximal, isoform B OS=Drosophila melanogaster OX=7227 GN=Cyt-c-p PE=2 SV=1	X2J6D4	Cyt-c-p	12 kDa		unknown																					3	0	1
596	NIF3-like protein 1 OS=Drosophila melanogaster OX=7227 GN=anon-35F/36A PE=1 SV=3	Q9NK57	anon-35F	32 kDa		Drosophila melanogaster																					3	0	0
597	Zinc finger protein ZPR1 OS=Drosophila melanogaster OX=7227 GN=Zpr1 PE=2 SV=1	Q9W379	Zpr1	51 kDa		Drosophila melanogaster																					3	0	0
598	Cluster of Rhea, isoform G OS=Drosophila melanogaster OX=7227 GN=rhea PE=1 SV=1 (M9PBW9)	M9PBW9 [4]	rhea	305 kDa	TRUE	unknown																					3	11	12
599	Cluster of Calnexin 99A, isoform A OS=Drosophila melanogaster OX=7227 GN=Cnx99A PE=1 SV=2 (Q9VAL7)	Q9VAL7 [3]	Cnx99A	68 kDa	TRUE	Drosophila melanogaster																					3	4	11
600	Electron transfer flavoprotein subunit alpha OS=Drosophila melanogaster OX=7227 GN=wal PE=1 SV=1	Q7KN94	wal	34 kDa		Drosophila melanogaster																	flavin adenine dinucleotide binding				3	4	3
601	AT27578p OS=Drosophila melanogaster OX=7227 GN=rin PE=1 SV=1	Q9VFT4	rin	75 kDa		Drosophila melanogaster												cytoplasmic stress granule		catalytic step 2 spliceosome, cytoplasmic stress granule, precatalytic spliceosome	mRNA binding		mRNA binding	mRNA binding			3	3	5
602	NADPH--cytochrome P450 reductase OS=Drosophila melanogaster OX=7227 GN=Cpr PE=1 SV=2	Q27597	Cpr	76 kDa		Drosophila melanogaster																	FMN binding, NADP binding, flavin adenine dinucleotide binding				3	1	4
603	Probable small nuclear ribonucleoprotein Sm D2 OS=Drosophila melanogaster OX=7227 GN=SmD2 PE=1 SV=1	Q9VI10	SmD2	14 kDa		Drosophila melanogaster														U1 snRNP, U2 snRNP, U4/U6 x U5 tri-snRNP complex, U5 snRNP, catalytic step 2 spliceosome, precatalytic spliceosome	RNA binding		RNA binding	RNA binding			3	2	2
604	Nucleoplasmin-like protein OS=Drosophila melanogaster OX=7227 GN=Nlp PE=1 SV=1	Q27415	Nlp	17 kDa		Drosophila melanogaster												nucleolus, polytene chromosome interband			RNA binding		RNA binding	RNA binding			3	1	3
605	Enoyl-CoA hydratase, mitochondrial OS=Drosophila melanogaster OX=7227 GN=Echs1 PE=1 SV=1	Q7JR58	Echs1	32 kDa		Drosophila melanogaster																					3	1	2
606	Eukaryotic translation initiation factor 4G1, isoform B OS=Drosophila melanogaster OX=7227 GN=eIF4G1 PE=1 SV=1	A8DZ29 (+1)	eIF4G1	211 kDa	TRUE	Drosophila melanogaster															RNA 7-methylguanosine cap binding, mRNA binding, translation initiation factor activity		RNA 7-methylguanosine cap binding, mRNA binding, translation initiation factor activity	RNA 7-methylguanosine cap binding, mRNA binding, translation initiation factor activity			3	41	43
607	Protein claret segregational OS=Drosophila melanogaster OX=7227 GN=ncd PE=1 SV=1	P20480	ncd	77 kDa		Drosophila melanogaster	microtubule bundle formation, mitotic centrosome separation, mitotic spindle assembly, mitotic spindle elongation, mitotic spindle organization, spindle assembly involved in female meiosis				centrosome, cortical microtubule cytoskeleton, kinesin complex, meiotic spindle, microtubule organizing center, mitotic spindle, mitotic spindle microtubule, spindle							centrosome, cortical microtubule cytoskeleton, kinesin complex, meiotic spindle, microtubule organizing center, mitotic spindle, mitotic spindle microtubule, spindle					ATP binding				3	15	16
608	Eukaryotic translation initiation factor 3 subunit E OS=Drosophila melanogaster OX=7227 GN=eIF3e PE=1 SV=1	O77410	eIF3e	51 kDa		Drosophila melanogaster														eukaryotic 43S preinitiation complex, eukaryotic 48S preinitiation complex	translation initiation factor activity		translation initiation factor activity	translation initiation factor activity			3	12	11
609	GH01077p OS=Drosophila melanogaster OX=7227 GN=UQCR-C1 PE=1 SV=2	Q9VFF0	UQCR-C1	52 kDa		Drosophila melanogaster																					3	6	7
610	Protein transport protein SEC23 OS=Drosophila melanogaster OX=7227 GN=Sec23 PE=1 SV=1	A0A0B4K5Z8 (+2)	Sec23	88 kDa		Drosophila melanogaster																					3	3	3
611	Small nuclear ribonucleoprotein-associated protein B OS=Drosophila melanogaster OX=7227 GN=SmB PE=1 SV=1	Q05856	SmB	21 kDa		Drosophila melanogaster														U1 snRNP, U2 snRNP, U2-type prespliceosome, U4 snRNP, U4/U6 x U5 tri-snRNP complex, U5 snRNP, catalytic step 2 spliceosome, precatalytic spliceosome, small nuclear ribonucleoprotein complex	RNA binding		RNA binding	RNA binding			3	3	3
612	Translocon-associated protein subunit delta OS=Drosophila melanogaster OX=7227 GN=Tapdelta PE=1 SV=1	Q7KLX3	Tapdelta	18 kDa		Drosophila melanogaster																					3	4	3
613	Surfeit locus protein 6 homolog OS=Drosophila melanogaster OX=7227 GN=Surf6 PE=1 SV=1	Q9VDS6	Surf6	38 kDa		Drosophila melanogaster												nucleolus			RNA binding		DNA binding, RNA binding	DNA binding, RNA binding			3	2	1
614	Eukaryotic translation initiation factor 3 subunit G-1 OS=Drosophila melanogaster OX=7227 GN=eIF3g1 PE=1 SV=1	Q9W4X7	eIF3g1	30 kDa	TRUE	Drosophila melanogaster														eukaryotic 43S preinitiation complex, eukaryotic 48S preinitiation complex	mRNA binding, translation initiation factor activity		mRNA binding, translation initiation factor activity	mRNA binding, translation initiation factor activity			3	1	3
615	Proteasomal ubiquitin receptor ADRM1 homolog OS=Drosophila melanogaster OX=7227 GN=Rpn13 PE=1 SV=1	Q7K2G1	Rpn13	42 kDa		Drosophila melanogaster																					3	1	2
616	DnaJ homolog shv OS=Drosophila melanogaster OX=7227 GN=shv PE=1 SV=1	Q9VPQ2	shv	40 kDa		Drosophila melanogaster							extracellular space	extracellular space	extracellular space												3	0	3
617	Proteasome subunit beta OS=Drosophila melanogaster OX=7227 GN=Prosbeta2 PE=1 SV=1	Q9VUJ1	Prosbeta2	30 kDa		Drosophila melanogaster																					3	0	0
618	CG12909 protein OS=Drosophila melanogaster OX=7227 GN=Dmel\CG12909 PE=1 SV=1	Q7K0D3	Dmel	32 kDa		Drosophila melanogaster												nucleolus					DNA binding	DNA binding			3	1	1
619	Histone H2A OS=Drosophila melanogaster OX=7227 GN=His2A:CG33859 PE=3 SV=1	Q4AB57	His2A	13 kDa	TRUE	Drosophila melanogaster												nucleosome	nucleosome				DNA binding	DNA binding			4	3	4
620	Small ribosomal subunit protein uS10 OS=Drosophila melanogaster OX=7227 GN=RpS20 PE=1 SV=1	P55828	RpS20	13 kDa		Drosophila melanogaster												cytosolic ribosome, cytosolic small ribosomal subunit, small ribosomal subunit		cytosolic ribosome, cytosolic small ribosomal subunit, small ribosomal subunit	RNA binding		RNA binding	RNA binding		structural constituent of ribosome	4	5	6
621	S-adenosylmethionine synthase OS=Drosophila melanogaster OX=7227 GN=Sam-S PE=1 SV=1	A4UZW2 (+1)	Sam-S	45 kDa		unknown																					4	4	5
622	Histone acetyltransferase type B catalytic subunit OS=Drosophila melanogaster OX=7227 GN=Hat1 PE=1 SV=1	Q0KIB3	Hat1	48 kDa		Drosophila melanogaster												chromosome, telomeric region									4	4	4
623	eIF-4F 25 kDa subunit OS=Drosophila melanogaster OX=7227 GN=eIF4E1 PE=1 SV=1	M9PBZ9	eIF4E1	29 kDa		unknown																					4	3	3
624	Probable methylmalonate-semialdehyde/malonate-semialdehyde dehydrogenase [acylating], mitochondrial OS=Drosophila melanogaster OX=7227 GN=CG17896 PE=2 SV=1	Q7KW39	CG17896	56 kDa		Drosophila melanogaster																					4	3	1
625	Serine/threonine-protein phosphatase PP2A 65 kDa regulatory subunit OS=Drosophila melanogaster OX=7227 GN=Pp2A-29B PE=1 SV=4	P36179	Pp2A-29B	65 kDa		Drosophila melanogaster	centriole replication, centrosome cycle, spindle assembly				centriole							centriole									4	5	9
626	LP21249p OS=Drosophila melanogaster OX=7227 GN=Psa PE=1 SV=1	Q8IRH0 (+1)	Psa	120 kDa		unknown																					4	7	6
627	Pyruvate carboxylase OS=Drosophila melanogaster OX=7227 GN=PCB PE=1 SV=1	Q0E9E2 (+1)	PCB	133 kDa		Drosophila melanogaster																	ATP binding				4	12	10
628	RNA-binding protein cabeza OS=Drosophila melanogaster OX=7227 GN=caz PE=2 SV=2	Q27294	caz	39 kDa		Drosophila melanogaster												euchromatin		catalytic step 2 spliceosome	mRNA binding		mRNA binding	mRNA binding			4	0	0
629	Ras-like GTP-binding protein Rho1 OS=Drosophila melanogaster OX=7227 GN=Rho1 PE=1 SV=1	P48148	Rho1	22 kDa		Drosophila melanogaster	actin cytoskeleton reorganization, actin filament bundle assembly, cortical cytoskeleton organization, establishment or maintenance of actin cytoskeleton polarity, mitotic actomyosin contractile ring assembly, myofibril assembly	protein localization to adherens junction										cytoskeleton					GTP binding				4	2	5
630	GH28326p OS=Drosophila melanogaster OX=7227 GN=Nt5b PE=1 SV=2	Q9VWV4	Nt5b	72 kDa		unknown																					4	5	9
631	Eukaryotic translation initiation factor 2 subunit 2 OS=Drosophila melanogaster OX=7227 GN=eIF2beta PE=1 SV=1	P41375	eIF2beta	35 kDa		Drosophila melanogaster														eukaryotic 43S preinitiation complex, multi-eIF complex	mRNA binding, translation initiation factor activity		mRNA binding, translation initiation factor activity	mRNA binding, translation initiation factor activity			4	6	10
632	H/ACA ribonucleoprotein complex subunit 3 OS=Drosophila melanogaster OX=7227 GN=CG7637 PE=2 SV=1	Q9V5P6	CG7637	8 kDa		Drosophila melanogaster												box H/ACA snoRNP complex		box H/ACA snoRNP complex, box H/ACA telomerase RNP complex	box H/ACA snoRNA binding, telomerase RNA binding		box H/ACA snoRNA binding, telomerase RNA binding	box H/ACA snoRNA binding, telomerase RNA binding			4	1	0
633	Nuclear migration protein nudC OS=Drosophila melanogaster OX=7227 GN=nudC PE=1 SV=2	Q9VVA6	nudC	38 kDa		Drosophila melanogaster																					4	2	4
634	Nucleoside diphosphate kinase OS=Drosophila melanogaster OX=7227 GN=awd PE=1 SV=1	A0A0B4LHX6 (+1)	awd	19 kDa		unknown																					4	0	3
635	peptidylprolyl isomerase OS=Drosophila melanogaster OX=7227 GN=zda PE=1 SV=1	Q7K3D4	zda	45 kDa		Drosophila melanogaster																					4	8	10
636	3-hydroxyacyl-CoA dehydrogenase type-2 OS=Drosophila melanogaster OX=7227 GN=scu PE=1 SV=1	O18404	scu	27 kDa		Drosophila melanogaster														mitochondrial ribonuclease P complex							4	3	6
637	Heterochromatin protein 1 OS=Drosophila melanogaster OX=7227 GN=Su(var)205 PE=1 SV=2	P05205	Su	23 kDa		Drosophila melanogaster												chromocenter, chromosome, centromeric region, chromosome, telomeric region, condensed chromosome, condensed chromosome, centromeric region, euchromatin, pericentric heterochromatin, polytene chromosome, polytene chromosome chromocenter, polytene chromosome interband, polytene chromosome puff			mRNA binding		RNA binding, mRNA binding, rDNA binding, satellite DNA binding	RNA binding, mRNA binding, rDNA binding, satellite DNA binding			4	3	4
638	Eukaryotic peptide chain release factor subunit 1 OS=Drosophila melanogaster OX=7227 GN=eRF1 PE=1 SV=1	M9PD27 (+1)	eRF1	49 kDa		unknown																					4	3	2
639	E3 SUMO-protein ligase RanBP2 OS=Drosophila melanogaster OX=7227 GN=Nup358 PE=1 SV=1	A0A0B4K7J2	Nup358	299 kDa		Drosophila melanogaster																					4	23	17
640	Valine--tRNA ligase OS=Drosophila melanogaster OX=7227 GN=ValRS PE=1 SV=1	A0A0B4KF06 (+1)	ValRS	119 kDa		Drosophila melanogaster																	ATP binding				4	12	9
641	26S proteasome regulatory complex subunit p50 OS=Drosophila melanogaster OX=7227 GN=Rpt5 PE=1 SV=1	Q9V3V6	Rpt5	48 kDa	TRUE	Drosophila melanogaster																	ATP binding				4	9	6
642	Large ribosomal subunit protein uL22 OS=Drosophila melanogaster OX=7227 GN=RpL17 PE=1 SV=1	Q9W3W8	RpL17	22 kDa		Drosophila melanogaster												cytosolic large ribosomal subunit, cytosolic ribosome		cytosolic large ribosomal subunit, cytosolic ribosome						structural constituent of ribosome	4	5	9
643	UMP-CMP kinase OS=Drosophila melanogaster OX=7227 GN=Cmpk PE=1 SV=1	Q9VBI2	Cmpk	28 kDa		Drosophila melanogaster																	ATP binding				4	4	5
644	GEO12024p1 OS=Drosophila melanogaster OX=7227 GN=Dmel\CG15019 PE=1 SV=1	Q9VZC8	Dmel	17 kDa		Drosophila melanogaster												nucleolus									4	4	0
645	Clathrin heavy chain OS=Drosophila melanogaster OX=7227 GN=Chc PE=1 SV=1	P29742	Chc	191 kDa		Drosophila melanogaster	oocyte microtubule cytoskeleton polarization																			structural molecule activity	4	33	28
646	Cluster of SWISS-PROT:P02769 (Bos taurus) Bovine serum albumin precursor (P02769)	P02769 [2]		69 kDa	TRUE	unknown																					4	20	30
647	Large ribosomal subunit protein uL6 OS=Drosophila melanogaster OX=7227 GN=RpL9 PE=3 SV=1	X2JDU0	RpL9	21 kDa		unknown																					4	16	14
648	Cluster of FI01544p OS=Drosophila melanogaster OX=7227 GN=Rab1 PE=1 SV=1 (O18332)	O18332 [10]	Rab1	23 kDa	TRUE	Drosophila melanogaster	cytoskeletal rearrangement involved in phagocytosis, engulfment																GTP binding				4	9	12
649	RE74585p OS=Drosophila melanogaster OX=7227 GN=Dmel\CG9775 PE=1 SV=1	Q9VN39	Dmel	46 kDa		Drosophila melanogaster															RNA binding		RNA binding	RNA binding			4	12	11
650	Myosin light chain cytoplasmic, isoform B OS=Drosophila melanogaster OX=7227 GN=Mlc-c PE=4 SV=1	M9NEW1 (+1)	Mlc-c	17 kDa		unknown																					4	9	12
651	26S proteasome regulatory subunit 7 OS=Drosophila melanogaster OX=7227 GN=Rpt1 PE=1 SV=1	Q7KMQ0	Rpt1	49 kDa		Drosophila melanogaster												polytene chromosome					ATP binding				4	10	6
652	serine--tRNA ligase OS=Drosophila melanogaster OX=7227 GN=SerRS PE=1 SV=1	Q9VQL1	SerRS	56 kDa		Drosophila melanogaster															tRNA binding		ATP binding, tRNA binding	tRNA binding			4	7	9
653	Protein Pixie OS=Drosophila melanogaster OX=7227 GN=pix PE=1 SV=1	Q9VSS1	pix	69 kDa		Drosophila melanogaster																	ATP binding				4	9	7
654	FI21342p1 OS=Drosophila melanogaster OX=7227 GN=anon-WO0118547.80 PE=1 SV=1	Q9VJZ1	anon-WO0118547	58 kDa		Drosophila melanogaster																					4	3	6
655	Peroxisomal multifunctional enzyme type 2 OS=Drosophila melanogaster OX=7227 GN=Mfe2 PE=1 SV=1	Q9VXJ0	Mfe2	64 kDa		Drosophila melanogaster																					4	4	8
656	Cluster of Sodium/potassium-transporting ATPase subunit alpha OS=Drosophila melanogaster OX=7227 GN=Atpalpha PE=1 SV=3 (P13607)	P13607 [2]	Atpalpha	116 kDa	TRUE	Drosophila melanogaster																	ATP binding				4	3	8
657	Eb1, isoform A OS=Drosophila melanogaster OX=7227 GN=Eb1 PE=1 SV=1	Q7JZD3 (+1)	Eb1	33 kDa		unknown																					4	6	6
658	Stress-induced-phosphoprotein 1 OS=Drosophila melanogaster OX=7227 GN=Stip1 PE=1 SV=1	Q9VPN5	Stip1	56 kDa		Drosophila melanogaster																					4	5	5
659	GH11935p OS=Drosophila melanogaster OX=7227 GN=Ostgamma PE=1 SV=1	Q8SY53	Ostgamma	37 kDa		Drosophila melanogaster																					4	4	6
660	glutamate synthase (NADH) OS=Drosophila melanogaster OX=7227 GN=GS PE=1 SV=1	M9NFH8 (+1)	GS	232 kDa		Drosophila melanogaster																	FMN binding, flavin adenine dinucleotide binding				4	6	4
661	V-type proton ATPase subunit E OS=Drosophila melanogaster OX=7227 GN=Vha26 PE=1 SV=1	P54611	Vha26	26 kDa		Drosophila melanogaster																					4	4	5
662	Pyruvate dehydrogenase E1 component subunit beta, mitochondrial OS=Drosophila melanogaster OX=7227 GN=Pdhb PE=1 SV=1	Q7K5K3	Pdhb	39 kDa		Drosophila melanogaster																					4	3	6
663	F-actin-capping protein subunit alpha OS=Drosophila melanogaster OX=7227 GN=cpa PE=2 SV=1	Q9W2N0	cpa	33 kDa		Drosophila melanogaster	actin cytoskeleton organization, actin filament organization			adherens junction	F-actin capping protein complex							F-actin capping protein complex, Z disc									4	4	4
664	DnaJ-like-2, isoform A OS=Drosophila melanogaster OX=7227 GN=Droj2 PE=1 SV=1	Q9VFV9	Droj2	45 kDa		Drosophila melanogaster																	ATP binding				4	3	2
665	Ribose-phosphate pyrophosphokinase 2 OS=Drosophila melanogaster OX=7227 GN=Prps PE=1 SV=1	M9PEP5 (+1)	Prps	40 kDa		unknown																					4	5	4
666	Large ribosomal subunit protein uL5 OS=Drosophila melanogaster OX=7227 GN=RpL11 PE=1 SV=2	P46222	RpL11	21 kDa		Drosophila melanogaster												cytosolic large ribosomal subunit, cytosolic ribosome, nuclear chromosome, nucleolus, polytene chromosome puff		cytosolic large ribosomal subunit, cytosolic ribosome	RNA binding, rRNA binding		RNA binding, rRNA binding	RNA binding, rRNA binding		structural constituent of ribosome	4	4	5
667	Cluster of Proteasome subunit alpha type-7-1 OS=Drosophila melanogaster OX=7227 GN=Prosalpha4 PE=1 SV=2 (P22769)	P22769 [2]	Prosalpha4	28 kDa	TRUE	Drosophila melanogaster																					4	2	5
668	LD21074p OS=Drosophila melanogaster OX=7227 GN=Pdcd4 PE=1 SV=2	Q9VY91	Pdcd4	56 kDa		Drosophila melanogaster																					4	4	2
669	Aldo-keto reductase 1B, isoform C OS=Drosophila melanogaster OX=7227 GN=Akr1B PE=1 SV=1	M9PF61 (+3)	Akr1B	40 kDa		Drosophila melanogaster																					4	5	4
670	Ergic53, isoform A OS=Drosophila melanogaster OX=7227 GN=ergic53 PE=1 SV=1	Q9V3A8	ergic53	58 kDa		Drosophila melanogaster																					4	2	6
671	Probable elongation factor 1-delta OS=Drosophila melanogaster OX=7227 GN=eEF1delta PE=1 SV=1	Q9VL18	eEF1delta	29 kDa		Drosophila melanogaster															translation elongation factor activity		translation elongation factor activity	translation elongation factor activity			4	3	3
672	LD24793p OS=Drosophila melanogaster OX=7227 GN=Ref1 PE=1 SV=1	Q9V3E7	Ref1	28 kDa		Drosophila melanogaster														catalytic step 2 spliceosome, precatalytic spliceosome	mRNA binding		mRNA binding	mRNA binding			4	3	2
673	Heterogeneous nuclear ribonucleoprotein 27C OS=Drosophila melanogaster OX=7227 GN=Hrb27C PE=1 SV=2	P48809	Hrb27C	45 kDa		Drosophila melanogaster												P granule, nucleolus		P granule, ribonucleoprotein complex	mRNA 3'-UTR binding, mRNA 5'-UTR binding, poly(G) binding, poly(U) RNA binding		mRNA 3'-UTR binding, mRNA 5'-UTR binding, poly(G) binding, poly(U) RNA binding, single-stranded DNA binding	mRNA 3'-UTR binding, mRNA 5'-UTR binding, poly(G) binding, poly(U) RNA binding, single-stranded DNA binding			4	3	4
674	Glucosidase II subunit alpha OS=Drosophila melanogaster OX=7227 GN=GCS2alpha PE=1 SV=1	Q7KMM4	GCS2alpha	106 kDa		Drosophila melanogaster							extracellular region														4	0	0
675	Isocitrate dehydrogenase [NADP] OS=Drosophila melanogaster OX=7227 GN=Idh PE=1 SV=2	B7Z0E0 (+4)	Idh	54 kDa		Drosophila melanogaster																	NAD binding				4	3	3
676	Enolase OS=Drosophila melanogaster OX=7227 GN=Eno PE=1 SV=2	P15007	Eno	54 kDa		Drosophila melanogaster																					4	4	2
677	Electron transfer flavoprotein subunit beta OS=Drosophila melanogaster OX=7227 GN=Etfb PE=1 SV=1	Q0KHZ6	Etfb	27 kDa		Drosophila melanogaster																					4	1	2
678	Uncharacterized protein, isoform F OS=Drosophila melanogaster OX=7227 GN=Dmel\CG42354 PE=1 SV=1	M9PHV4 (+1)	Dmel	57 kDa		unknown																					4	0	1
679	Proteasome subunit beta OS=Drosophila melanogaster OX=7227 GN=Prosbeta1 PE=1 SV=1	A0AQH0	Prosbeta1	24 kDa		Drosophila melanogaster																					4	0	1
680	Proteasome subunit beta OS=Drosophila melanogaster OX=7227 GN=Prosbeta5 PE=1 SV=1	Q7K148	Prosbeta5	31 kDa		Drosophila melanogaster	centrosome cycle																				4	0	0
681	Proteasome subunit beta type-1 OS=Drosophila melanogaster OX=7227 GN=Prosbeta6 PE=2 SV=2	P40304	Prosbeta6	26 kDa		Drosophila melanogaster																					4	1	0
682	LD30439p OS=Drosophila melanogaster OX=7227 GN=Dmel\CG12608 PE=1 SV=2	Q9VXW3	Dmel	49 kDa		Drosophila melanogaster												nucleolus									4	0	0
683	Transmembrane emp24 domain-containing protein eca OS=Drosophila melanogaster OX=7227 GN=p24-2 PE=2 SV=1	Q86BA5 (+1)	p24-2	28 kDa		Drosophila melanogaster																					5	1	3
684	RNA-binding protein lark OS=Drosophila melanogaster OX=7227 GN=lark PE=1 SV=1	Q94901	lark	40 kDa		Drosophila melanogaster	actin cytoskeleton organization													catalytic step 2 spliceosome, precatalytic spliceosome	RNA binding, mRNA binding		RNA binding, mRNA binding	RNA binding, mRNA binding			5	10	7
685	Eukaryotic translation initiation factor 3 subunit C OS=Drosophila melanogaster OX=7227 GN=eIF3c PE=1 SV=1	A1ZAX1	eIF3c	106 kDa		Drosophila melanogaster														eukaryotic 43S preinitiation complex, eukaryotic 48S preinitiation complex	translation initiation factor activity		translation initiation factor activity	translation initiation factor activity			5	20	19
686	LD02975p OS=Drosophila melanogaster OX=7227 GN=Dmel\CG9281 PE=1 SV=1	Q9VXR5	Dmel	70 kDa		Drosophila melanogaster																	ATP binding				5	18	16
687	E1 ubiquitin-activating enzyme OS=Drosophila melanogaster OX=7227 GN=Uba1 PE=1 SV=1	A0A0B4KF46	Uba1	112 kDa		unknown																					5	13	17
688	LD23647p OS=Drosophila melanogaster OX=7227 GN=Dmel\CG5787 PE=1 SV=2	Q9VK59	Dmel	100 kDa		unknown																					5	8	9
689	D-Importin 7/RanBP7 OS=Drosophila melanogaster OX=7227 GN=msk PE=1 SV=1	Q9VSD6	msk	119 kDa		Drosophila melanogaster															U1 snRNA binding, U2 snRNA binding, U4 snRNA binding		U1 snRNA binding, U2 snRNA binding, U4 snRNA binding	U1 snRNA binding, U2 snRNA binding, U4 snRNA binding			5	10	13
690	Serine/threonine-protein kinase polo OS=Drosophila melanogaster OX=7227 GN=polo PE=1 SV=2	P52304	polo	67 kDa		Drosophila melanogaster	actomyosin contractile ring assembly, astral microtubule nucleation, centrosome cycle, meiotic spindle midzone assembly, sperm aster formation, spindle assembly involved in female meiosis II				centriole, centrosome, kinetochore microtubule, mitotic spindle midzone, spindle, spindle pole							centriole, centrosome, condensed chromosome outer kinetochore, kinetochore, kinetochore microtubule, microtubule, mitotic spindle midzone, spindle, spindle pole					ATP binding				5	9	13
691	long-chain-fatty-acid--CoA ligase OS=Drosophila melanogaster OX=7227 GN=Acsl PE=1 SV=1	A0A0B4KFE4 (+3)	Acsl	82 kDa		Drosophila melanogaster												lipid particle									5	7	13
692	ATP synthase subunit gamma, mitochondrial OS=Drosophila melanogaster OX=7227 GN=ATPsyngamma PE=2 SV=2	O01666	ATPsyngamma	33 kDa		Drosophila melanogaster																					5	12	12
693	Cluster of aconitate hydratase OS=Drosophila melanogaster OX=7227 GN=Irp-1B PE=1 SV=1 (Q9VGZ3)	Q9VGZ3 [2]	Irp-1B	99 kDa	TRUE	Drosophila melanogaster															iron-responsive element binding		iron-responsive element binding	iron-responsive element binding			5	3	19
694	Dolichyl-diphosphooligosaccharide--protein glycosyltransferase 48 kDa subunit OS=Drosophila melanogaster OX=7227 GN=Ost48 PE=2 SV=2	Q24319	Ost48	50 kDa		Drosophila melanogaster																					5	9	12
695	Coatomer subunit delta OS=Drosophila melanogaster OX=7227 GN=deltaCOP PE=1 SV=1	Q7K7G0 (+1)	deltaCOP	58 kDa		unknown																					5	9	9
696	Nodal modulator 3 OS=Drosophila melanogaster OX=7227 GN=Dmel\CG1371 PE=1 SV=1	A1Z843	Dmel	131 kDa		Drosophila melanogaster																					5	5	10
697	GEO07866p1 OS=Drosophila melanogaster OX=7227 GN=RpS15Aa PE=1 SV=1	E1JJM9	RpS15Aa	15 kDa		unknown																					5	10	11
698	Guanine nucleotide-binding protein-like 3 homolog OS=Drosophila melanogaster OX=7227 GN=Ns1 PE=1 SV=2	Q8MT06	Ns1	66 kDa		Drosophila melanogaster												granular component					GTP binding				5	10	9
699	Small ribosomal subunit protein uS11A OS=Drosophila melanogaster OX=7227 GN=RpS14a PE=1 SV=1	C0HKA0	RpS14a	16 kDa		Drosophila melanogaster												cytosolic ribosome, cytosolic small ribosomal subunit		cytosolic ribosome, cytosolic small ribosomal subunit	mRNA 5'-UTR binding, small ribosomal subunit rRNA binding		mRNA 5'-UTR binding, small ribosomal subunit rRNA binding	mRNA 5'-UTR binding, small ribosomal subunit rRNA binding		structural constituent of ribosome	5	8	7
700	Fimbrin OS=Drosophila melanogaster OX=7227 GN=Fim PE=1 SV=1	O61604	Fim	72 kDa		unknown																					5	5	9
701	Eukaryotic translation initiation factor 3 subunit I OS=Drosophila melanogaster OX=7227 GN=eIF3i PE=1 SV=1	O02195	eIF3i	36 kDa		Drosophila melanogaster														eukaryotic 43S preinitiation complex, eukaryotic 48S preinitiation complex	translation initiation factor activity		translation initiation factor activity	translation initiation factor activity			5	7	10
702	Replication protein A 70 kDa DNA-binding subunit OS=Drosophila melanogaster OX=7227 GN=RPA1 PE=1 SV=1	Q24492	RPA1	67 kDa		Drosophila melanogaster												DNA replication factor A complex	DNA replication factor A complex				damaged DNA binding, single-stranded DNA binding, single-stranded telomeric DNA binding	damaged DNA binding, single-stranded DNA binding, single-stranded telomeric DNA binding			5	10	7
703	Large ribosomal subunit protein eL42 OS=Drosophila melanogaster OX=7227 GN=RpL36A PE=1 SV=2	Q9VLT7	RpL36A	13 kDa		Drosophila melanogaster												cytosolic large ribosomal subunit, cytosolic ribosome		cytosolic large ribosomal subunit, cytosolic ribosome						structural constituent of ribosome	5	8	9
704	Succinate--CoA ligase [ADP-forming] subunit beta, mitochondrial OS=Drosophila melanogaster OX=7227 GN=ScsbetaA PE=1 SV=1	Q95U38 (+1)	ScsbetaA	55 kDa		Drosophila melanogaster																	ATP binding				5	9	5
705	LD40489p OS=Drosophila melanogaster OX=7227 GN=SF2 PE=1 SV=1	Q9V3W7	SF2	28 kDa		Drosophila melanogaster														catalytic step 2 spliceosome, precatalytic spliceosome	RNA binding, mRNA binding		DNA binding, RNA binding, mRNA binding	DNA binding, RNA binding, mRNA binding			5	6	6
706	Exportin-1 OS=Drosophila melanogaster OX=7227 GN=emb PE=1 SV=1	Q9TVM2	emb	123 kDa		Drosophila melanogaster	centriole replication																				5	5	8
707	Ribosome production factor 2 homolog OS=Drosophila melanogaster OX=7227 GN=Non3 PE=2 SV=3	Q9VEB3	Non3	36 kDa		Drosophila melanogaster												nucleolus			rRNA binding		rRNA binding	rRNA binding			5	6	7
708	Nascent polypeptide-associated complex subunit alpha OS=Drosophila melanogaster OX=7227 GN=Nacalpha PE=1 SV=2	Q94518	Nacalpha	23 kDa		Drosophila melanogaster																					5	7	6
709	Ribosome biogenesis protein BOP1 homolog OS=Drosophila melanogaster OX=7227 GN=CG5033 PE=2 SV=1	Q7K0Y1	CG5033	90 kDa		Drosophila melanogaster												PeBoW complex		PeBoW complex, preribosome, large subunit precursor							5	5	3
710	Squid, isoform E OS=Drosophila melanogaster OX=7227 GN=sqd PE=4 SV=1	A0A0B4K6U6 (+1)	sqd	33 kDa		unknown																					5	6	4
711	Small ribosomal subunit protein uS7A OS=Drosophila melanogaster OX=7227 GN=RpS5a PE=1 SV=1	Q24186 (+1)	RpS5a	25 kDa		Drosophila melanogaster												cytosolic ribosome, cytosolic small ribosomal subunit, nuclear chromosome, nucleolus		cytosolic ribosome, cytosolic small ribosomal subunit, ribosome	mRNA binding, rRNA binding		mRNA binding, rRNA binding	mRNA binding, rRNA binding		structural constituent of ribosome	5	6	5
712	Cluster of Desaturase 1, isoform A OS=Drosophila melanogaster OX=7227 GN=Desat1 PE=1 SV=1 (Q7K4Y0)	Q7K4Y0 [2]	Desat1	43 kDa	TRUE	Drosophila melanogaster																					5	5	6
713	V-type proton ATPase subunit B OS=Drosophila melanogaster OX=7227 GN=Vha55 PE=2 SV=1	P31409	Vha55	55 kDa		Drosophila melanogaster																	ATP binding				5	2	5
714	FI21236p1 OS=Drosophila melanogaster OX=7227 GN=rump PE=1 SV=1	Q9VHC7	rump	67 kDa		Drosophila melanogaster												chromatin		post-mRNA release spliceosomal complex, ribonucleoprotein complex	mRNA 3'-UTR binding		mRNA 3'-UTR binding	mRNA 3'-UTR binding			5	5	6
715	IP16409p OS=Drosophila melanogaster OX=7227 GN=scf PE=1 SV=2	Q9W0H8	scf	38 kDa		Drosophila melanogaster							extracellular region					polytene chromosome, polytene chromosome puff									5	4	4
716	Ribosome biogenesis protein NOP53 OS=Drosophila melanogaster OX=7227 GN=CG1785 PE=2 SV=1	Q9W3C2	CG1785	56 kDa		Drosophila melanogaster												nucleolus			5S rRNA binding		5S rRNA binding	5S rRNA binding			5	3	1
717	6-phosphogluconate dehydrogenase, decarboxylating OS=Drosophila melanogaster OX=7227 GN=Pgd PE=3 SV=1	M9PIS3 (+1)	Pgd	52 kDa		unknown																					5	4	3
718	Tyrosine--tRNA ligase OS=Drosophila melanogaster OX=7227 GN=TyrRS PE=1 SV=1	Q9VV60	TyrRS	58 kDa		Drosophila melanogaster															tRNA binding		ATP binding, tRNA binding	tRNA binding			5	2	3
719	Putative ATP synthase subunit f, mitochondrial OS=Drosophila melanogaster OX=7227 GN=ATPsynF PE=3 SV=1	Q9W141	ATPsynF	12 kDa		Drosophila melanogaster																					5	3	4
720	Ubiquitin carboxyl-terminal hydrolase OS=Drosophila melanogaster OX=7227 GN=Usp14 PE=1 SV=1	Q9VKZ8	Usp14	54 kDa		Drosophila melanogaster																					5	3	3
721	Microtubule-associated protein Jupiter OS=Drosophila melanogaster OX=7227 GN=Jupiter PE=1 SV=2	Q9I7K0	Jupiter	22 kDa		Drosophila melanogaster	cytoskeleton organization				microtubule, microtubule associated complex, spindle							microtubule, microtubule associated complex, spindle							structural constituent of cytoskeleton	structural constituent of cytoskeleton	5	3	2
722	Proteasome subunit alpha type-4 OS=Drosophila melanogaster OX=7227 GN=Prosalpha3 PE=1 SV=2	P18053	Prosalpha3	29 kDa		Drosophila melanogaster																					5	1	3
723	Peroxiredoxin 2 OS=Drosophila melanogaster OX=7227 GN=Prx2 PE=1 SV=1	Q9V3P0	Prx2	22 kDa		Drosophila melanogaster																					5	1	4
724	Fructose-bisphosphate aldolase OS=Drosophila melanogaster OX=7227 GN=Ald1 PE=1 SV=1	A4V3G1 (+2)	Ald1	40 kDa		unknown																					5	1	1
725	Zinc finger CCCH domain-containing protein 15 homolog OS=Drosophila melanogaster OX=7227 GN=CG8635 PE=1 SV=1	Q7JWR9	CG8635	45 kDa		Drosophila melanogaster																					5	1	0
726	26S proteasome regulatory subunit 8 OS=Drosophila melanogaster OX=7227 GN=Rpt6 PE=1 SV=2	O18413	Rpt6	46 kDa	TRUE	Drosophila melanogaster																	ATP binding				6	18	13
727	Large ribosomal subunit protein eL18 OS=Drosophila melanogaster OX=7227 GN=RpL18 PE=3 SV=1	M9PHM6	RpL18	22 kDa		unknown																					6	15	14
728	UDP-glucose 4-epimerase OS=Drosophila melanogaster OX=7227 GN=Gale PE=1 SV=1	Q9W0P5	Gale	39 kDa		Drosophila melanogaster																					6	12	13
729	Protein slender lobes OS=Drosophila melanogaster OX=7227 GN=sle PE=1 SV=1	Q8INM3	sle	159 kDa	TRUE	Drosophila melanogaster					spindle							nucleolus, spindle									6	10	6
730	Small ribosomal subunit protein uS15 OS=Drosophila melanogaster OX=7227 GN=RpS13 PE=1 SV=3	Q03334	RpS13	17 kDa		Drosophila melanogaster												cytosolic ribosome, cytosolic small ribosomal subunit, nuclear chromosome, nucleolus		cytosolic ribosome, cytosolic small ribosomal subunit	small ribosomal subunit rRNA binding		small ribosomal subunit rRNA binding	small ribosomal subunit rRNA binding		structural constituent of ribosome	6	7	12
731	Small ribosomal subunit protein eS10B OS=Drosophila melanogaster OX=7227 GN=RpS10b PE=1 SV=2	Q9VWG3	RpS10b	18 kDa		Drosophila melanogaster												cytosolic ribosome, cytosolic small ribosomal subunit		cytosolic ribosome, cytosolic small ribosomal subunit	RNA binding		RNA binding	RNA binding		structural constituent of ribosome	6	12	8
732	Probable citrate synthase, mitochondrial OS=Drosophila melanogaster OX=7227 GN=kdn PE=2 SV=1	Q9W401	kdn	52 kDa		Drosophila melanogaster																					6	9	11
733	26S proteasome non-ATPase regulatory subunit 6 OS=Drosophila melanogaster OX=7227 GN=Rpn7 PE=2 SV=1	Q9V3G7	Rpn7	45 kDa		Drosophila melanogaster																					6	9	11
734	Hsc70Cb, isoform G OS=Drosophila melanogaster OX=7227 GN=Hsp110 PE=1 SV=1	M9MSL3 (+1)	Hsp110	92 kDa		Drosophila melanogaster																	ATP binding				6	5	7
735	Branched-chain-amino-acid aminotransferase OS=Drosophila melanogaster OX=7227 GN=Bcat PE=1 SV=2	Q9VYD5	Bcat	50 kDa		Drosophila melanogaster																					6	4	9
736	Large ribosomal subunit protein eL32 OS=Drosophila melanogaster OX=7227 GN=RpL32 PE=1 SV=3	P04359	RpL32	16 kDa		Drosophila melanogaster												cytosolic large ribosomal subunit, cytosolic ribosome, nuclear chromosome, nucleolus		cytosolic large ribosomal subunit, cytosolic ribosome						structural constituent of ribosome	6	8	10
737	Cluster of Large ribosomal subunit protein eL34 OS=Drosophila melanogaster OX=7227 GN=RpL34b PE=1 SV=1 (Q9VHE5)	Q9VHE5 [2]	RpL34b	18 kDa	TRUE	Drosophila melanogaster												cytosolic large ribosomal subunit, cytosolic ribosome		cytosolic large ribosomal subunit, cytosolic ribosome						structural constituent of ribosome	6	6	8
738	Aldehyde dehydrogenase OS=Drosophila melanogaster OX=7227 GN=Aldh PE=1 SV=1	Q9VLC5	Aldh	57 kDa		Drosophila melanogaster																					6	8	7
739	Cluster of Histone H3 OS=Drosophila melanogaster OX=7227 GN=His3 PE=1 SV=4 (P02299)	P02299 [2]	His3	15 kDa	TRUE	Drosophila melanogaster												chromatin, nucleosome, polytene chromosome	nucleosome				DNA binding, nucleosomal DNA binding	DNA binding, nucleosomal DNA binding		structural constituent of chromatin	6	5	8
740	Large ribosomal subunit protein eL31 OS=Drosophila melanogaster OX=7227 GN=RpL31 PE=1 SV=1	Q9V597	RpL31	15 kDa		Drosophila melanogaster												cytosolic large ribosomal subunit, cytosolic ribosome		cytosolic large ribosomal subunit, cytosolic ribosome						structural constituent of ribosome	6	5	6
741	Small ribosomal subunit protein eS17 OS=Drosophila melanogaster OX=7227 GN=RpS17 PE=1 SV=2	P17704	RpS17	15 kDa		Drosophila melanogaster												cytosolic ribosome, cytosolic small ribosomal subunit		cytosolic ribosome, cytosolic small ribosomal subunit						structural constituent of ribosome	6	4	10
742	Lysine--tRNA ligase OS=Drosophila melanogaster OX=7227 GN=LysRS PE=1 SV=1	Q8SXM8	LysRS	65 kDa		unknown																					6	8	4
743	Rab GDP dissociation inhibitor OS=Drosophila melanogaster OX=7227 GN=Gdi PE=1 SV=1	Q9VLB7	Gdi	50 kDa		Drosophila melanogaster																					6	7	6
744	Cytokine-like nuclear factor N-PAC OS=Drosophila melanogaster OX=7227 GN=Ndf PE=3 SV=1	M9MRG2 (+1)	Ndf	65 kDa		unknown																					6	6	6
745	Eukaryotic translation initiation factor 3 subunit B OS=Drosophila melanogaster OX=7227 GN=eIF3b PE=1 SV=1	Q0E940	eIF3b	80 kDa		Drosophila melanogaster														eukaryotic 43S preinitiation complex, eukaryotic 48S preinitiation complex	mRNA binding, translation initiation factor activity		mRNA binding, translation initiation factor activity	mRNA binding, translation initiation factor activity			6	6	5
746	LD16419p OS=Drosophila melanogaster OX=7227 GN=RhoGDI PE=1 SV=1	Q9VW59	RhoGDI	23 kDa		Drosophila melanogaster																					6	5	5
747	Transgelin OS=Drosophila melanogaster OX=7227 GN=Chd64 PE=1 SV=2	Q9VZI1	Chd64	21 kDa		Drosophila melanogaster					striated muscle thin filament							cytoskeleton, striated muscle thin filament					juvenile hormone response element binding	juvenile hormone response element binding			6	4	5
748	Lingerer, isoform I OS=Drosophila melanogaster OX=7227 GN=lig PE=1 SV=1	A0A0B4K6T1 (+5)	lig	131 kDa		unknown																					6	6	3
749	Cluster of AT01533p OS=Drosophila melanogaster OX=7227 GN=Tmem214 PE=1 SV=2 (Q9VKM7)	Q9VKM7 [2]	Tmem214	76 kDa	TRUE	Drosophila melanogaster																					6	2	7
750	Histone H2A OS=Drosophila melanogaster OX=7227 GN=His2Av PE=3 SV=1	A0A0B4KH25	His2Av	15 kDa	TRUE	unknown																					6	7	5
751	Heterogeneous nuclear ribonucleoprotein at 98DE, isoform F OS=Drosophila melanogaster OX=7227 GN=Hrb98DE PE=1 SV=1	A4V3J6 (+1)	Hrb98DE	39 kDa	TRUE	unknown																					6	5	5
752	Probable H/ACA ribonucleoprotein complex subunit 1 OS=Drosophila melanogaster OX=7227 GN=CG4038 PE=2 SV=1	Q7KVQ0	CG4038	23 kDa		Drosophila melanogaster												box H/ACA snoRNP complex		box H/ACA snoRNP complex	box H/ACA snoRNA binding		box H/ACA snoRNA binding	box H/ACA snoRNA binding			6	4	2
753	Chloride intracellular channel Clic OS=Drosophila melanogaster OX=7227 GN=Clic PE=1 SV=1	Q9VY78	Clic	30 kDa		Drosophila melanogaster																					6	4	4
754	Adenylyl cyclase-associated protein OS=Drosophila melanogaster OX=7227 GN=capt PE=1 SV=2	Q9VPX6	capt	84 kDa		Drosophila melanogaster	actin polymerization or depolymerization, oocyte microtubule cytoskeleton polarization																				6	1	5
755	FK506-binding protein 59 OS=Drosophila melanogaster OX=7227 GN=Fkbp59 PE=1 SV=1	Q9VL78	Fkbp59	49 kDa		Drosophila melanogaster																	FK506 binding				6	2	3
756	Calreticulin OS=Drosophila melanogaster OX=7227 GN=Calr PE=1 SV=2	P29413	Calr	47 kDa		Drosophila melanogaster							extracellular space	extracellular space	extracellular space												6	2	4
757	Glucosidase 2 subunit beta OS=Drosophila melanogaster OX=7227 GN=GCS2beta PE=1 SV=1	Q9VJD1	GCS2beta	62 kDa		Drosophila melanogaster																					6	1	2
758	LD07162p OS=Drosophila melanogaster OX=7227 GN=vig PE=1 SV=1	Q9V426	vig	53 kDa		Drosophila melanogaster												polytene chromosome, polytene chromosome puff		RISC complex	mRNA binding		mRNA binding	mRNA binding			6	1	0
759	Pinin, isoform B OS=Drosophila melanogaster OX=7227 GN=Pnn PE=1 SV=1	A8JQW3 (+1)	Pnn	36 kDa		Drosophila melanogaster														catalytic step 2 spliceosome, precatalytic spliceosome							6	1	1
760	Proteasome subunit alpha type-3 OS=Drosophila melanogaster OX=7227 GN=Prosalpha7 PE=1 SV=1	Q9V5C6	Prosalpha7	28 kDa		Drosophila melanogaster																					6	0	0
761	Nucleolar protein 12 OS=Drosophila melanogaster OX=7227 GN=vito PE=1 SV=1	Q8SWS7	vito	31 kDa		Drosophila melanogaster												nucleolus			RNA binding		RNA binding	RNA binding			6	0	0
762	EH domain containing protein OS=Drosophila melanogaster OX=7227 GN=Past1 PE=1 SV=1	Q8T6I0 (+1)	Past1	61 kDa		unknown																					7	11	16
763	39 kDa FK506-binding nuclear protein OS=Drosophila melanogaster OX=7227 GN=Fkbp39 PE=1 SV=2	P54397	Fkbp39	39 kDa		Drosophila melanogaster												heterochromatin, nucleolus					FK506 binding, juvenile hormone response element binding	juvenile hormone response element binding			7	14	13
764	Large ribosomal subunit protein uL16 OS=Drosophila melanogaster OX=7227 GN=RpL10 PE=3 SV=1	M9PIM0	RpL10	26 kDa		unknown																					7	12	14
765	Aspartate--tRNA ligase, cytoplasmic OS=Drosophila melanogaster OX=7227 GN=AspRS PE=1 SV=1	Q7K0E6	AspRS	59 kDa		Drosophila melanogaster															RNA binding		ATP binding, RNA binding	RNA binding			7	13	9
766	Small ribosomal subunit protein RACK1 OS=Drosophila melanogaster OX=7227 GN=Rack1 PE=1 SV=2	O18640	Rack1	36 kDa		Drosophila melanogaster												small ribosomal subunit		small ribosomal subunit							7	10	10
767	Large ribosomal subunit protein eL19 OS=Drosophila melanogaster OX=7227 GN=RpL19 PE=1 SV=2	P36241	RpL19	24 kDa		Drosophila melanogaster												cytosolic large ribosomal subunit, cytosolic ribosome		cytosolic large ribosomal subunit, cytosolic ribosome	RNA binding		RNA binding	RNA binding		structural constituent of ribosome	7	12	12
768	Large ribosomal subunit protein eL14 OS=Drosophila melanogaster OX=7227 GN=RpL14 PE=1 SV=1	P55841	RpL14	19 kDa		Drosophila melanogaster												cytosolic large ribosomal subunit, cytosolic ribosome		cytosolic large ribosomal subunit, cytosolic ribosome	RNA binding		RNA binding	RNA binding		structural constituent of ribosome	7	12	13
769	Alanine--tRNA ligase, cytoplasmic OS=Drosophila melanogaster OX=7227 GN=AlaRS PE=2 SV=1	Q9VLM8	AlaRS	108 kDa		Drosophila melanogaster															tRNA binding		ATP binding, tRNA binding	tRNA binding			7	9	5
770	Protein krasavietz OS=Drosophila melanogaster OX=7227 GN=kra PE=1 SV=1	Q9VNE2	kra	49 kDa		Drosophila melanogaster																					7	12	10
771	La-related protein 1 OS=Drosophila melanogaster OX=7227 GN=larp PE=1 SV=5	Q9VAW5	larp	178 kDa		Drosophila melanogaster	spindle assembly involved in male meiosis											cytoplasmic stress granule		cytoplasmic stress granule	RNA binding		RNA binding	RNA binding			7	10	7
772	Cofilin/actin-depolymerizing factor homolog OS=Drosophila melanogaster OX=7227 GN=tsr PE=1 SV=1	P45594	tsr	17 kDa		Drosophila melanogaster	actin filament fragmentation, actin filament organization, actin filament polymerization, actomyosin contractile ring assembly, centrosome separation											actin cytoskeleton									7	11	10
773	Large ribosomal subunit protein eL33 OS=Drosophila melanogaster OX=7227 GN=RpL35A PE=1 SV=1	Q9VNB9	RpL35A	18 kDa		Drosophila melanogaster												cytosolic large ribosomal subunit, cytosolic ribosome		cytosolic large ribosomal subunit, cytosolic ribosome						structural constituent of ribosome	7	9	10
774	DSec61alpha OS=Drosophila melanogaster OX=7227 GN=Sec61alpha PE=1 SV=1	Q8STG9	Sec61alpha	52 kDa		Drosophila melanogaster																					7	9	10
775	Small ribosomal subunit protein eS6 OS=Drosophila melanogaster OX=7227 GN=RpS6 PE=1 SV=1	P29327	RpS6	28 kDa		Drosophila melanogaster												cytosolic ribosome, cytosolic small ribosomal subunit		cytosolic ribosome, cytosolic small ribosomal subunit						structural constituent of ribosome	7	10	8
776	Annexin OS=Drosophila melanogaster OX=7227 GN=AnxB9 PE=1 SV=1	A0A0B4KH34 (+1)	AnxB9	36 kDa		unknown																					7	7	7
777	Large ribosomal subunit protein eL36 OS=Drosophila melanogaster OX=7227 GN=RpL36 PE=1 SV=1	P49630	RpL36	14 kDa		Drosophila melanogaster												cytosolic large ribosomal subunit, cytosolic ribosome, nuclear chromosome, nucleolus		cytosolic large ribosomal subunit, cytosolic ribosome						structural constituent of ribosome	7	7	7
778	histidine--tRNA ligase OS=Drosophila melanogaster OX=7227 GN=HisRS PE=1 SV=1	Q9VWT1	HisRS	58 kDa		unknown																					7	8	6
779	GTP-binding protein 128up OS=Drosophila melanogaster OX=7227 GN=128up PE=2 SV=2	P32234	128up	41 kDa	TRUE	Drosophila melanogaster																	GTP binding				7	6	6
780	Uncharacterized protein, isoform A OS=Drosophila melanogaster OX=7227 GN=BEST:CK00496 PE=1 SV=1	Q9VRP2	BEST	43 kDa		unknown																					7	6	6
781	Eukaryotic translation initiation factor 3 subunit D-1 OS=Drosophila melanogaster OX=7227 GN=eIF3d1 PE=1 SV=1	Q9VCK0	eIF3d1	64 kDa		Drosophila melanogaster														eukaryotic 43S preinitiation complex, eukaryotic 48S preinitiation complex	mRNA cap binding, translation initiation factor activity		mRNA cap binding, translation initiation factor activity	mRNA cap binding, translation initiation factor activity			7	5	4
782	Signal recognition particle subunit SRP72 OS=Drosophila melanogaster OX=7227 GN=Srp72 PE=1 SV=1	Q9VDK7	Srp72	73 kDa		Drosophila melanogaster														signal recognition particle, endoplasmic reticulum targeting	7S RNA binding		7S RNA binding	7S RNA binding			7	8	4
783	Proteasome subunit alpha type-1 OS=Drosophila melanogaster OX=7227 GN=Prosalpha6 PE=1 SV=1	P12881	Prosalpha6	31 kDa		Drosophila melanogaster																					7	1	4
784	Proteasome subunit alpha type-6 OS=Drosophila melanogaster OX=7227 GN=Prosalpha1 PE=1 SV=2	Q9XZJ4	Prosalpha1	27 kDa		Drosophila melanogaster																					7	3	6
785	Small ribosomal subunit protein eS25 OS=Drosophila melanogaster OX=7227 GN=RpS25 PE=1 SV=3	P48588	RpS25	13 kDa		Drosophila melanogaster												cytosolic ribosome, cytosolic small ribosomal subunit		cytosolic ribosome, cytosolic small ribosomal subunit						structural constituent of ribosome	7	4	5
786	Eukaryotic translation initiation factor 3 subunit H OS=Drosophila melanogaster OX=7227 GN=eIF3h PE=1 SV=2	Q9U9Q4	eIF3h	38 kDa		Drosophila melanogaster												polysomal ribosome		eukaryotic 43S preinitiation complex, eukaryotic 48S preinitiation complex, polysomal ribosome	translation initiation factor activity		translation initiation factor activity	translation initiation factor activity			7	4	5
787	Ribosome biogenesis regulatory protein OS=Drosophila melanogaster OX=7227 GN=BcDNA:LD24586 PE=1 SV=2	Q8I937	BcDNA	39 kDa		Drosophila melanogaster												nucleolus		preribosome, large subunit precursor							7	3	3
788	Large ribosomal subunit protein eL6 OS=Drosophila melanogaster OX=7227 GN=RpL6 PE=1 SV=1	Q9V9W2 (+1)	RpL6	28 kDa		unknown																					8	20	22
789	Prohibitin OS=Drosophila melanogaster OX=7227 GN=Phb2 PE=1 SV=1	A8DYI6	Phb2	37 kDa		Drosophila melanogaster																					8	18	15
790	40S ribosomal protein S16 OS=Drosophila melanogaster OX=7227 GN=RpS16 PE=2 SV=1	A0A0B4LG52	RpS16	17 kDa		unknown																					8	16	18
791	V-type proton ATPase catalytic subunit A isoform 2 OS=Drosophila melanogaster OX=7227 GN=Vha68-2 PE=1 SV=2	Q27331	Vha68-2	68 kDa		Drosophila melanogaster																	ATP binding				8	13	15
792	Eukaryotic translation initiation factor 2 subunit 3 OS=Drosophila melanogaster OX=7227 GN=eIF2gamma PE=2 SV=1	Q24208	eIF2gamma	51 kDa		Drosophila melanogaster														eukaryotic 43S preinitiation complex, multi-eIF complex	tRNA binding, translation initiation factor activity		GTP binding, tRNA binding, translation initiation factor activity	tRNA binding, translation initiation factor activity			8	13	15
793	Nucleolar protein 56 OS=Drosophila melanogaster OX=7227 GN=Nop56 PE=1 SV=1	Q95WY3	Nop56	55 kDa		Drosophila melanogaster												box C/D snoRNP complex		box C/D snoRNP complex, small-subunit processome	snoRNA binding		snoRNA binding	snoRNA binding			8	11	18
794	AT02348p OS=Drosophila melanogaster OX=7227 GN=UQCR-C2 PE=1 SV=1	Q9VV75	UQCR-C2	45 kDa		Drosophila melanogaster																					8	15	16
795	Pyruvate kinase OS=Drosophila melanogaster OX=7227 GN=PyK PE=2 SV=2	O62619	PyK	57 kDa		Drosophila melanogaster												P granule		P granule			ATP binding				8	13	15
796	MIP08013p1 OS=Drosophila melanogaster OX=7227 GN=Mpcp2 PE=1 SV=1	Q0E8E8	Mpcp2	39 kDa		Drosophila melanogaster																					8	11	13
797	Prohibitin 1 OS=Drosophila melanogaster OX=7227 GN=Phb1 PE=2 SV=2	P24156	Phb1	30 kDa		Drosophila melanogaster																					8	10	12
798	Small ribosomal subunit protein uS2 OS=Drosophila melanogaster OX=7227 GN=sta PE=1 SV=3	P38979	sta	30 kDa		Drosophila melanogaster												cytosolic ribosome, cytosolic small ribosomal subunit, ribosome		cytosolic ribosome, cytosolic small ribosomal subunit, ribosome						structural constituent of ribosome	8	10	13
799	Small ribosomal subunit protein uS17 OS=Drosophila melanogaster OX=7227 GN=RpS11 PE=1 SV=1	Q0E9B6	RpS11	18 kDa		Drosophila melanogaster												cytosolic ribosome, cytosolic small ribosomal subunit, nuclear chromosome, nucleolus		cytosolic ribosome, cytosolic small ribosomal subunit	rRNA binding		rRNA binding	rRNA binding		structural constituent of ribosome	8	13	12
800	Protein disulfide-isomerase A6 homolog OS=Drosophila melanogaster OX=7227 GN=CaBP1 PE=1 SV=1	Q9V438	CaBP1	47 kDa		Drosophila melanogaster																					8	12	11
801	Blanks OS=Drosophila melanogaster OX=7227 GN=blanks PE=1 SV=1	Q9VRL8	blanks	36 kDa		Drosophila melanogaster												heterochromatin, nucleolus			double-stranded RNA binding, siRNA binding	double-stranded RNA binding	double-stranded RNA binding, siRNA binding	double-stranded RNA binding, siRNA binding			8	10	8
802	Protein penguin OS=Drosophila melanogaster OX=7227 GN=peng PE=2 SV=1	O61345	peng	81 kDa		Drosophila melanogaster												nucleolus			mRNA binding		mRNA binding	mRNA binding			8	10	8
803	60S ribosomal protein L27 OS=Drosophila melanogaster OX=7227 GN=RpL27 PE=1 SV=1	Q9VBN5	RpL27	16 kDa		Drosophila melanogaster												cytosolic large ribosomal subunit, cytosolic ribosome		cytosolic large ribosomal subunit, cytosolic ribosome						structural constituent of ribosome	8	10	12
804	Large ribosomal subunit protein eL28 OS=Drosophila melanogaster OX=7227 GN=RpL28 PE=1 SV=1	D1Z3A1	RpL28	16 kDa		unknown																					8	12	10
805	Fmr1, isoform G OS=Drosophila melanogaster OX=7227 GN=Fmr1 PE=1 SV=1	A0A0B4K618 (+1)	Fmr1	81 kDa		unknown																					8	10	10
806	26S proteasome regulatory subunit 4 OS=Drosophila melanogaster OX=7227 GN=Rpt2 PE=1 SV=2	P48601	Rpt2	49 kDa	TRUE	Drosophila melanogaster																	ATP binding				8	13	7
807	Large ribosomal subunit protein eL24 OS=Drosophila melanogaster OX=7227 GN=RpL24 PE=1 SV=1	Q9VJY6	RpL24	18 kDa		Drosophila melanogaster												cytosolic large ribosomal subunit, cytosolic ribosome		cytosolic large ribosomal subunit, cytosolic ribosome	mRNA binding		mRNA binding	mRNA binding		structural constituent of ribosome	8	10	10
808	Cluster of ADP-ribosylation factor 1 OS=Drosophila melanogaster OX=7227 GN=Arf1 PE=1 SV=2 (P61209)	P61209 [2]	Arf1	21 kDa	TRUE	Drosophila melanogaster																	GTP binding				8	9	11
809	Dolichyl-diphosphooligosaccharide--protein glycosyltransferase subunit 1 OS=Drosophila melanogaster OX=7227 GN=CG5364 PE=1 SV=1	Q76NQ0	CG5364	52 kDa		Drosophila melanogaster																					8	7	12
810	LD43819p OS=Drosophila melanogaster OX=7227 GN=Dmel\CG1416 PE=1 SV=2	Q9V9Q4	Dmel	40 kDa		Drosophila melanogaster																					8	8	8
811	Large ribosomal subunit protein uL15 OS=Drosophila melanogaster OX=7227 GN=RpL27A PE=2 SV=1	M9MRC9	RpL27A	17 kDa		unknown																					8	9	8
812	14-3-3 protein epsilon OS=Drosophila melanogaster OX=7227 GN=14-3-3epsilon PE=1 SV=2	P92177	14-3-3epsilon	30 kDa	TRUE	Drosophila melanogaster	oocyte microtubule cytoskeleton polarization				centrosome		germline ring canal	germline ring canal				centrosome, chromosome									8	6	8
813	A kinase anchor protein 200, isoform D OS=Drosophila melanogaster OX=7227 GN=Akap200 PE=1 SV=1	Q86BM5	Akap200	88 kDa		unknown																					8	4	7
814	Eukaryotic translation initiation factor 5A OS=Drosophila melanogaster OX=7227 GN=eEF5 PE=2 SV=2	Q9GU68	eEF5	18 kDa		Drosophila melanogaster															translation elongation factor activity		translation elongation factor activity	translation elongation factor activity			8	7	7
815	Probable elongation factor 1-beta OS=Drosophila melanogaster OX=7227 GN=eEF1beta PE=1 SV=3	O96827	eEF1beta	24 kDa		Drosophila melanogaster															translation elongation factor activity		translation elongation factor activity	translation elongation factor activity			8	4	6
816	26S proteasome non-ATPase regulatory subunit 2 OS=Drosophila melanogaster OX=7227 GN=Rpn1 PE=1 SV=2	Q9VW54	Rpn1	102 kDa		Drosophila melanogaster																					9	19	24
817	Ubiquitin-ribosomal protein eS31 fusion protein OS=Drosophila melanogaster OX=7227 GN=RpS27A PE=1 SV=2	P15357	RpS27A	18 kDa		Drosophila melanogaster												cytosolic ribosome, cytosolic small ribosomal subunit		cytosolic ribosome, cytosolic small ribosomal subunit						structural constituent of ribosome	9	15	21
818	205 kDa microtubule-associated protein OS=Drosophila melanogaster OX=7227 GN=Map205 PE=1 SV=2	P23226 (+1)	Map205	127 kDa		Drosophila melanogaster	centrosome cycle				microtubule, microtubule associated complex, spindle							microtubule, microtubule associated complex, spindle									9	10	20
819	Large ribosomal subunit protein uL13 OS=Drosophila melanogaster OX=7227 GN=RpL13A PE=1 SV=1	Q9VNE9	RpL13A	24 kDa		Drosophila melanogaster												cytosolic large ribosomal subunit, cytosolic ribosome, ribosome		cytosolic large ribosomal subunit, cytosolic ribosome, ribosome	mRNA binding		mRNA binding	mRNA binding		structural constituent of ribosome	9	18	21
820	Small ribosomal subunit protein uS5 OS=Drosophila melanogaster OX=7227 GN=RpS2 PE=1 SV=2	P31009	RpS2	29 kDa	TRUE	Drosophila melanogaster												cytosolic ribosome, cytosolic small ribosomal subunit, nuclear chromosome, nucleolus		cytosolic ribosome, cytosolic small ribosomal subunit	RNA binding		RNA binding	RNA binding		structural constituent of ribosome	9	13	17
821	threonine--tRNA ligase OS=Drosophila melanogaster OX=7227 GN=ThrRS PE=1 SV=1	Q8IP94 (+1)	ThrRS	79 kDa		unknown																					9	13	17
822	Small ribosomal subunit protein eS8 OS=Drosophila melanogaster OX=7227 GN=RpS8 PE=1 SV=1	Q8MLY8	RpS8	24 kDa		Drosophila melanogaster												cytosolic ribosome, cytosolic small ribosomal subunit		cytosolic ribosome, cytosolic small ribosomal subunit						structural constituent of ribosome	9	15	15
823	GTP-binding nuclear protein Ran OS=Drosophila melanogaster OX=7227 GN=Ran PE=1 SV=1	Q9VZ23	Ran	25 kDa		Drosophila melanogaster	establishment of mitotic spindle orientation, meiotic spindle organization				mitotic spindle, mitotic spindle microtubule							mitotic spindle, mitotic spindle microtubule					GTP binding				9	14	13
824	T-complex protein 1 subunit theta OS=Drosophila melanogaster OX=7227 GN=CCT8 PE=1 SV=1	Q7K3J0	CCT8	59 kDa		Drosophila melanogaster																	ATP binding				9	9	12
825	Ribosomal protein L15 OS=Drosophila melanogaster OX=7227 GN=RpL15 PE=1 SV=2	A8Y560	RpL15	24 kDa		unknown																					9	11	12
826	Large ribosomal subunit protein uL24 OS=Drosophila melanogaster OX=7227 GN=RpL26 PE=1 SV=1	Q9VVU2	RpL26	17 kDa		Drosophila melanogaster												cytosolic large ribosomal subunit, cytosolic ribosome		cytosolic large ribosomal subunit, cytosolic ribosome	RNA binding		RNA binding	RNA binding		structural constituent of ribosome	9	10	12
827	T-complex protein 1 subunit beta OS=Drosophila melanogaster OX=7227 GN=CCT2 PE=1 SV=2	Q9W392	CCT2	58 kDa		Drosophila melanogaster																	ATP binding				9	9	13
828	60S ribosomal protein L13 OS=Drosophila melanogaster OX=7227 GN=RpL13 PE=1 SV=1	M9PFF0	RpL13	25 kDa		unknown																					9	11	9
829	T-complex protein 1 subunit delta OS=Drosophila melanogaster OX=7227 GN=CCT4 PE=1 SV=1	Q9VK69	CCT4	57 kDa		Drosophila melanogaster																	ATP binding				9	8	7
830	La protein homolog OS=Drosophila melanogaster OX=7227 GN=La PE=1 SV=2	P40796	La	45 kDa		Drosophila melanogaster												euchromatin		ribonucleoprotein complex	5S rRNA primary transcript binding, RNA binding, mRNA binding		5S rRNA primary transcript binding, DNA binding, RNA binding, mRNA binding	5S rRNA primary transcript binding, DNA binding, RNA binding, mRNA binding			9	11	6
831	Large ribosomal subunit protein uL1 OS=Drosophila melanogaster OX=7227 GN=RpL10Ab PE=1 SV=2	Q9VTP4	RpL10Ab	24 kDa		Drosophila melanogaster												cytosolic large ribosomal subunit, cytosolic ribosome		cytosolic large ribosomal subunit, cytosolic ribosome	RNA binding		RNA binding	RNA binding		structural constituent of ribosome	9	6	10
832	Hypoxia up-regulated protein 1 OS=Drosophila melanogaster OX=7227 GN=Grp170 PE=1 SV=1	O46067	Grp170	103 kDa		Drosophila melanogaster							extracellular space	extracellular space	extracellular space								ATP binding				9	7	5
833	Small ribosomal subunit protein eS19A OS=Drosophila melanogaster OX=7227 GN=RpS19a PE=1 SV=3	P39018	RpS19a	17 kDa		Drosophila melanogaster												cytosolic ribosome, cytosolic small ribosomal subunit		cytosolic ribosome, cytosolic small ribosomal subunit	RNA binding		RNA binding	RNA binding		structural constituent of ribosome	9	8	7
834	Large ribosomal subunit protein eL29 OS=Drosophila melanogaster OX=7227 GN=RpL29 PE=1 SV=1	Q24154	RpL29	9 kDa		Drosophila melanogaster												cytosolic large ribosomal subunit, cytosolic ribosome		cytosolic large ribosomal subunit, cytosolic ribosome						structural constituent of ribosome	9	5	9
835	40S ribosomal protein S15 OS=Drosophila melanogaster OX=7227 GN=RpS15 PE=1 SV=1	Q7JZW2	RpS15	17 kDa		Drosophila melanogaster												cytosolic ribosome, cytosolic small ribosomal subunit, nuclear chromosome, nucleolus		cytosolic ribosome, cytosolic small ribosomal subunit	RNA binding		RNA binding	RNA binding		structural constituent of ribosome	9	7	5
836	Cluster of SD06613p OS=Drosophila melanogaster OX=7227 GN=vig2 PE=1 SV=1 (Q960D3)	Q960D3 [3]	vig2	45 kDa	TRUE	unknown															RNA binding		RNA binding	RNA binding			9	1	3
837	H/ACA ribonucleoprotein complex subunit 2-like protein OS=Drosophila melanogaster OX=7227 GN=NHP2 PE=1 SV=1	Q9V3U2	NHP2	18 kDa		Drosophila melanogaster												box H/ACA snoRNP complex		box H/ACA snoRNP complex	RNA binding, box H/ACA snoRNA binding		RNA binding, box H/ACA snoRNA binding	RNA binding, box H/ACA snoRNA binding			9	2	1
838	Inositol-3-phosphate synthase OS=Drosophila melanogaster OX=7227 GN=Inos PE=1 SV=1	O97477	Inos	62 kDa		Drosophila melanogaster																					9	0	1
839	SWISS-PROT:P00761|TRYP_PIG Trypsin - Sus scrofa (Pig).	P00761		24 kDa		unknown																					10	8	8
840	RNA helicase OS=Drosophila melanogaster OX=7227 GN=bel PE=3 SV=1	A0A0B4KGU4 (+1)	bel	85 kDa	TRUE	unknown																					10	21	21
841	Nuclear pore membrane glycoprotein 210 OS=Drosophila melanogaster OX=7227 GN=Gp210 PE=1 SV=1	A1Z6H7	Gp210	210 kDa		Drosophila melanogaster																					10	16	22
842	Small ribosomal subunit protein eS4 OS=Drosophila melanogaster OX=7227 GN=RpS4 PE=1 SV=2	P41042	RpS4	29 kDa		Drosophila melanogaster												cytosolic ribosome, cytosolic small ribosomal subunit		cytosolic ribosome, cytosolic small ribosomal subunit	RNA binding, rRNA binding		RNA binding, rRNA binding	RNA binding, rRNA binding		structural constituent of ribosome	10	18	19
843	Large ribosomal subunit protein eL20 OS=Drosophila melanogaster OX=7227 GN=RpL18A PE=1 SV=1	P41093	RpL18A	21 kDa		Drosophila melanogaster												cytosolic large ribosomal subunit, cytosolic ribosome		cytosolic large ribosomal subunit, cytosolic ribosome						structural constituent of ribosome	10	16	17
844	ATP-dependent RNA helicase WM6 OS=Drosophila melanogaster OX=7227 GN=Hel25E PE=1 SV=1	Q27268	Hel25E	49 kDa		Drosophila melanogaster												polytene chromosome		spliceosomal complex	RNA binding		ATP binding, RNA binding	RNA binding			10	15	14
845	CG10206-PA OS=Drosophila melanogaster OX=7227 GN=nop5 PE=1 SV=2	Q9VM69	nop5	57 kDa		Drosophila melanogaster												box C/D snoRNP complex		box C/D snoRNP complex, small-subunit processome	snoRNA binding		snoRNA binding	snoRNA binding			10	20	15
846	Cluster of ATP synthase subunit beta OS=Drosophila melanogaster OX=7227 GN=ATPsynbeta PE=1 SV=1 (L0MQ04)	L0MQ04 [3]	ATPsynbeta	55 kDa	TRUE	unknown																					10	15	17
847	Eukaryotic translation initiation factor 2 subunit 1 OS=Drosophila melanogaster OX=7227 GN=eIF2alpha PE=2 SV=1	P41374	eIF2alpha	39 kDa		Drosophila melanogaster														eukaryotic 48S preinitiation complex, multi-eIF complex	translation initiation factor activity		translation initiation factor activity	translation initiation factor activity			10	14	15
848	Large ribosomal subunit protein eL22 OS=Drosophila melanogaster OX=7227 GN=RpL22 PE=1 SV=2	P50887	RpL22	31 kDa		Drosophila melanogaster												cytosolic large ribosomal subunit, cytosolic ribosome		cytosolic large ribosomal subunit, cytosolic ribosome	RNA binding		RNA binding	RNA binding		structural constituent of ribosome	10	14	15
849	T-complex protein 1 subunit epsilon OS=Drosophila melanogaster OX=7227 GN=CCT5 PE=1 SV=1	Q7KKI0	CCT5	59 kDa		Drosophila melanogaster																	ATP binding				10	8	11
850	Asparagine--tRNA ligase, cytoplasmic OS=Drosophila melanogaster OX=7227 GN=AsnRS PE=1 SV=1	Q9V434	AsnRS	64 kDa		Drosophila melanogaster																	ATP binding, nucleic acid binding	nucleic acid binding			10	11	13
851	14-3-3 protein zeta OS=Drosophila melanogaster OX=7227 GN=14-3-3zeta PE=1 SV=1	P29310	14-3-3zeta	28 kDa	TRUE	Drosophila melanogaster	oocyte microtubule cytoskeleton polarization						germline ring canal	germline ring canal													10	9	8
852	Serine hydroxymethyltransferase OS=Drosophila melanogaster OX=7227 GN=Shmt PE=1 SV=1	B7Z0X1 (+1)	Shmt	51 kDa		unknown																					10	6	3
853	Ypsilon schachtel, isoform B OS=Drosophila melanogaster OX=7227 GN=yps PE=1 SV=1	M9NFR5 (+1)	yps	37 kDa		unknown																					10	5	1
854	Polyadenylate-binding protein OS=Drosophila melanogaster OX=7227 GN=pAbp PE=1 SV=3	P21187	pAbp	70 kDa		Drosophila melanogaster												cytoplasmic stress granule		catalytic step 2 spliceosome, cytoplasmic stress granule, precatalytic spliceosome	RNA binding, mRNA 3'-UTR binding, poly(A) binding, poly(U) RNA binding		RNA binding, mRNA 3'-UTR binding, poly(A) binding, poly(U) RNA binding	RNA binding, mRNA 3'-UTR binding, poly(A) binding, poly(U) RNA binding			11	26	28
855	Large ribosomal subunit protein uL30 OS=Drosophila melanogaster OX=7227 GN=RpL7 PE=1 SV=2	P32100	RpL7	30 kDa		Drosophila melanogaster												cytosolic large ribosomal subunit, cytosolic ribosome		cytosolic large ribosomal subunit, cytosolic ribosome	RNA binding		RNA binding	RNA binding		structural constituent of ribosome	11	24	17
856	Probable 26S proteasome non-ATPase regulatory subunit 3 OS=Drosophila melanogaster OX=7227 GN=Rpn3 PE=2 SV=1	P25161	Rpn3	56 kDa		Drosophila melanogaster																					11	13	16
857	ATPase family AAA domain-containing protein 3A homolog OS=Drosophila melanogaster OX=7227 GN=bor PE=1 SV=2	Q9VEX6	bor	68 kDa		Drosophila melanogaster												mitochondrial nucleoid					ATP binding				11	18	16
858	Large ribosomal subunit protein eL8 OS=Drosophila melanogaster OX=7227 GN=RpL7A PE=1 SV=2	P46223	RpL7A	31 kDa		Drosophila melanogaster												cytosolic large ribosomal subunit, cytosolic ribosome		cytosolic large ribosomal subunit, cytosolic ribosome	RNA binding		RNA binding	RNA binding		structural constituent of ribosome	11	19	16
859	Small ribosomal subunit protein uS13 OS=Drosophila melanogaster OX=7227 GN=RpS18 PE=1 SV=1	P41094	RpS18	18 kDa		Drosophila melanogaster												cytosolic ribosome, cytosolic small ribosomal subunit, nuclear chromosome, nucleolus, small ribosomal subunit		cytosolic ribosome, cytosolic small ribosomal subunit, small ribosomal subunit	rRNA binding		rRNA binding	rRNA binding		structural constituent of ribosome	11	16	13
860	Protein disulfide-isomerase OS=Drosophila melanogaster OX=7227 GN=Pdi PE=2 SV=1	P54399	Pdi	56 kDa		Drosophila melanogaster							extracellular space	extracellular space	extracellular space												11	12	13
861	LD21576p OS=Drosophila melanogaster OX=7227 GN=Nap1 PE=1 SV=1	Q9W1G7	Nap1	43 kDa		Drosophila melanogaster												chromatin									11	14	12
862	DNA topoisomerase I OS=Drosophila melanogaster OX=7227 GN=Top1 PE=1 SV=1	M9NDX3 (+2)	Top1	112 kDa		unknown																					11	8	10
863	RNA helicase OS=Drosophila melanogaster OX=7227 GN=Dmel\CG7878 PE=1 SV=1	Q7K4L8	Dmel	79 kDa	TRUE	Drosophila melanogaster															RNA binding		ATP binding, RNA binding	RNA binding			11	12	8
864	Cluster of Glyceraldehyde-3-phosphate dehydrogenase 2 OS=Drosophila melanogaster OX=7227 GN=Gapdh2 PE=1 SV=2 (P07487)	P07487 [2]	Gapdh2	35 kDa	TRUE	Drosophila melanogaster												M band, Z disc					NAD binding, NADP binding				11	13	10
865	FI07923p OS=Drosophila melanogaster OX=7227 GN=Karybeta3 PE=1 SV=1	Q9VN44	Karybeta3	124 kDa		Drosophila melanogaster																					11	10	9
866	Aluminum tubes, isoform G OS=Drosophila melanogaster OX=7227 GN=alt PE=1 SV=1	Q960Y8 (+1)	alt	99 kDa		Drosophila melanogaster																					11	7	3
867	Cluster of Heat shock protein 60A OS=Drosophila melanogaster OX=7227 GN=Hsp60A PE=1 SV=3 (O02649)	O02649 [2]	Hsp60A	61 kDa	TRUE	Drosophila melanogaster																	ATP binding				11	2	5
868	Eukaryotic translation initiation factor 3 subunit A OS=Drosophila melanogaster OX=7227 GN=eIF3a PE=1 SV=1	Q9VN25	eIF3a	134 kDa		Drosophila melanogaster														eukaryotic 43S preinitiation complex, eukaryotic 48S preinitiation complex, multi-eIF complex	mRNA binding, translation initiation factor activity		mRNA binding, translation initiation factor activity	mRNA binding, translation initiation factor activity			12	38	38
869	ATP-dependent RNA helicase p62 OS=Drosophila melanogaster OX=7227 GN=Rm62 PE=1 SV=3	P19109	Rm62	79 kDa	TRUE	Drosophila melanogaster												nucleolus, polytene chromosome, polytene chromosome puff		catalytic step 2 spliceosome, precatalytic spliceosome, ribonucleoprotein complex	mRNA binding		ATP binding, RNA binding, mRNA binding	mRNA binding			12	29	30
870	Dodeca-satellite-binding protein 1, isoform A OS=Drosophila melanogaster OX=7227 GN=Dp1 PE=1 SV=1	Q7KN75	Dp1	144 kDa		Drosophila melanogaster												heterochromatin, polytene chromosome chromocenter		polysome, ribonucleoprotein complex	mRNA 3'-UTR binding, mRNA binding		mRNA 3'-UTR binding, satellite DNA binding, single-stranded DNA binding	mRNA 3'-UTR binding, satellite DNA binding, single-stranded DNA binding			12	21	22
871	T-complex protein 1 subunit gamma OS=Drosophila melanogaster OX=7227 GN=CCT3 PE=1 SV=1	A4V303	CCT3	59 kDa		unknown																					12	20	24
872	Aconitate hydratase, mitochondrial OS=Drosophila melanogaster OX=7227 GN=mAcon1 PE=1 SV=2	Q9VIE8	mAcon1	85 kDa		Drosophila melanogaster																					12	19	18
873	T-complex protein 1 subunit alpha OS=Drosophila melanogaster OX=7227 GN=CCT1 PE=2 SV=2	P12613	CCT1	60 kDa		Drosophila melanogaster																	ATP binding				12	16	19
874	DNA-binding protein modulo OS=Drosophila melanogaster OX=7227 GN=mod PE=1 SV=2	P13469	mod	60 kDa		Drosophila melanogaster												nucleolus			mRNA binding		RNA binding, mRNA binding, sequence-specific DNA binding	RNA binding, mRNA binding, sequence-specific DNA binding			12	17	16
875	Bifunctional phosphoribosylaminoimidazole carboxylase/phosphoribosylaminoimidazole succinocarboxamide synthetase OS=Drosophila melanogaster OX=7227 GN=Paics PE=1 SV=2	Q9I7S8	Paics	47 kDa		Drosophila melanogaster																	ATP binding				12	10	13
876	26S proteasome non-ATPase regulatory subunit 1 OS=Drosophila melanogaster OX=7227 GN=Rpn2 PE=3 SV=1	A0A0B4KI10 (+1)	Rpn2	114 kDa		unknown																					12	14	12
877	Small ribosomal subunit protein eS7 OS=Drosophila melanogaster OX=7227 GN=RpS7 PE=1 SV=1	Q9VA91	RpS7	22 kDa		Drosophila melanogaster												cytosolic ribosome, cytosolic small ribosomal subunit		cytosolic ribosome, cytosolic small ribosomal subunit, small-subunit processome						structural constituent of ribosome	12	10	14
878	Large ribosomal subunit protein uL10 OS=Drosophila melanogaster OX=7227 GN=RpLP0 PE=1 SV=1	P19889	RpLP0	34 kDa		Drosophila melanogaster												cytosolic large ribosomal subunit, cytosolic ribosome, ribosome		cytosolic large ribosomal subunit, cytosolic ribosome, ribosome	large ribosomal subunit rRNA binding		large ribosomal subunit rRNA binding	large ribosomal subunit rRNA binding		structural constituent of ribosome	12	8	13
879	Transitional endoplasmic reticulum ATPase TER94 OS=Drosophila melanogaster OX=7227 GN=TER94 PE=1 SV=1	Q7KN62	TER94	89 kDa		Drosophila melanogaster	microtubule cytoskeleton organization											P granule		P granule			ATP binding				12	5	10
880	Small ribosomal subunit protein uS12 OS=Drosophila melanogaster OX=7227 GN=RpS23 PE=1 SV=1	Q8T3U2	RpS23	16 kDa		Drosophila melanogaster												cytosolic ribosome, cytosolic small ribosomal subunit, polysomal ribosome		cytosolic ribosome, cytosolic small ribosomal subunit, polysomal ribosome						structural constituent of ribosome	12	8	13
881	DNA-(apurinic or apyrimidinic site) endonuclease OS=Drosophila melanogaster OX=7227 GN=Rrp1 PE=1 SV=1	B7YZZ9 (+1)	Rrp1	77 kDa		unknown																					12	3	2
882	DNA topoisomerase 2 OS=Drosophila melanogaster OX=7227 GN=Top2 PE=1 SV=1	P15348	Top2	164 kDa		Drosophila melanogaster												chromosome, condensed chromosome			mRNA binding		ATP binding, four-way junction DNA binding, mRNA binding, rDNA binding, satellite DNA binding	four-way junction DNA binding, mRNA binding, rDNA binding, satellite DNA binding			13	43	44
883	Large ribosomal subunit protein uL18 OS=Drosophila melanogaster OX=7227 GN=RpL5 PE=1 SV=2	Q9W5R8	RpL5	34 kDa		Drosophila melanogaster												cytosolic large ribosomal subunit, cytosolic ribosome		cytosolic large ribosomal subunit, cytosolic ribosome	5S rRNA binding, RNA binding		5S rRNA binding, RNA binding	5S rRNA binding, RNA binding		structural constituent of ribosome	13	17	20
884	Dolichyl-diphosphooligosaccharide--protein glycosyltransferase subunit 2 OS=Drosophila melanogaster OX=7227 GN=OstDelta PE=1 SV=1	Q7K110	OstDelta	69 kDa		Drosophila melanogaster																					13	18	16
885	T-complex protein 1 subunit zeta OS=Drosophila melanogaster OX=7227 GN=CCT6 PE=1 SV=1	Q9VXQ5	CCT6	58 kDa		Drosophila melanogaster	centriole replication																ATP binding				13	16	17
886	enoyl-CoA hydratase OS=Drosophila melanogaster OX=7227 GN=Mtpalpha PE=1 SV=1	Q8IPE8	Mtpalpha	80 kDa		unknown																					13	9	9
887	transketolase OS=Drosophila melanogaster OX=7227 GN=anon-WO0118547.344 PE=1 SV=3	Q9VHN7	anon-WO0118547	68 kDa		Drosophila melanogaster																	thiamine pyrophosphate binding				13	7	10
888	LD29322p OS=Drosophila melanogaster OX=7227 GN=Dmel\CG8507 PE=1 SV=1	Q9VH64	Dmel	45 kDa		Drosophila melanogaster																					13	0	0
889	Ribosomal L1 domain-containing protein CG13096 OS=Drosophila melanogaster OX=7227 GN=CG13096 PE=1 SV=1	Q9VLK2	CG13096	74 kDa		Drosophila melanogaster												cytosolic large ribosomal subunit		cytosolic large ribosomal subunit	RNA binding		RNA binding	RNA binding			14	19	25
890	T-complex protein 1 subunit eta OS=Drosophila melanogaster OX=7227 GN=CCT7 PE=1 SV=2	Q9VHL2	CCT7	59 kDa		Drosophila melanogaster																	ATP binding				14	19	22
891	Large ribosomal subunit protein uL2 OS=Drosophila melanogaster OX=7227 GN=RpL8 PE=1 SV=1	Q9V3G1	RpL8	28 kDa		Drosophila melanogaster												cytosolic large ribosomal subunit, cytosolic ribosome, nuclear chromosome, nucleolus		cytosolic large ribosomal subunit, cytosolic ribosome	RNA binding, rRNA binding		RNA binding, rRNA binding	RNA binding, rRNA binding		structural constituent of ribosome	14	16	18
892	Cluster of Protein argonaute-2 OS=Drosophila melanogaster OX=7227 GN=AGO2 PE=1 SV=3 (Q9VUQ5)	Q9VUQ5 [2]	AGO2	137 kDa	TRUE	Drosophila melanogaster												neuronal ribonucleoprotein granule		RISC complex, RISC-loading complex, messenger ribonucleoprotein complex, neuronal ribonucleoprotein granule	miRNA binding, siRNA binding, single-stranded RNA binding		miRNA binding, siRNA binding, single-stranded RNA binding	miRNA binding, siRNA binding, single-stranded RNA binding			14	10	10
893	RRM domain-containing protein OS=Drosophila melanogaster OX=7227 GN=cg12288 PE=1 SV=1	Q9VJG2	cg12288	48 kDa		Drosophila melanogaster															mRNA binding		mRNA binding	mRNA binding			14	7	7
894	Histone H4 OS=Drosophila melanogaster OX=7227 GN=His4 PE=1 SV=2	P84040	His4	11 kDa		Drosophila melanogaster												nuclear chromosome, nucleosome	nucleosome				DNA binding	DNA binding			14	10	7
895	PDGF- and VEGF-receptor related, isoform O OS=Drosophila melanogaster OX=7227 GN=Pvr PE=1 SV=1	M9PCJ1 (+1)	Pvr	169 kDa	TRUE	unknown																					15	31	31
896	Protein ref(2)P OS=Drosophila melanogaster OX=7227 GN=ref(2)P PE=1 SV=2	P14199	ref	65 kDa		Drosophila melanogaster																	DNA binding	DNA binding			15	39	31
897	Calcium-transporting ATPase sarcoplasmic/endoplasmic reticulum type OS=Drosophila melanogaster OX=7227 GN=SERCA PE=1 SV=2	P22700	SERCA	112 kDa		Drosophila melanogaster																	ATP binding				16	27	29
898	Small ribosomal subunit protein uS4 OS=Drosophila melanogaster OX=7227 GN=RpS9 PE=1 SV=2	P55935	RpS9	23 kDa		Drosophila melanogaster												cytosolic ribosome, cytosolic small ribosomal subunit, nuclear chromosome, nucleolus, small ribosomal subunit		cytosolic ribosome, cytosolic small ribosomal subunit, small ribosomal subunit	rRNA binding		rRNA binding	rRNA binding		structural constituent of ribosome	16	20	24
899	Small ribosomal subunit protein eS1 OS=Drosophila melanogaster OX=7227 GN=RpS3A PE=1 SV=4	P55830	RpS3A	30 kDa		Drosophila melanogaster												cytosolic ribosome, cytosolic small ribosomal subunit		cytosolic ribosome, cytosolic small ribosomal subunit						structural constituent of ribosome	16	20	19
900	Protein disulfide-isomerase (Fragment) OS=Drosophila melanogaster OX=7227 GN=ERp60 PE=1 SV=1	Q3YMU0	ERp60	55 kDa		Drosophila melanogaster																					16	15	18
901	Voltage-dependent anion-selective channel OS=Drosophila melanogaster OX=7227 GN=porin PE=1 SV=3	Q94920	porin	31 kDa		Drosophila melanogaster																					16	17	18
902	RNA helicase OS=Drosophila melanogaster OX=7227 GN=eIF4A PE=1 SV=1	C9QP42	eIF4A	46 kDa	TRUE	unknown																					17	28	25
903	Heat shock 70 kDa protein cognate 5 OS=Drosophila melanogaster OX=7227 GN=Hsc70-5 PE=1 SV=2	P29845	Hsc70-5	74 kDa	TRUE	Drosophila melanogaster																	ATP binding				17	25	25
904	ATP synthase subunit alpha, mitochondrial OS=Drosophila melanogaster OX=7227 GN=blw PE=1 SV=2	P35381	blw	59 kDa		Drosophila melanogaster																	ADP binding, ATP binding				17	23	23
905	Cluster of Tubulin alpha-1 chain OS=Drosophila melanogaster OX=7227 GN=alphaTub84B PE=1 SV=1 (P06603)	P06603 [3]	alphaTub84B	50 kDa	TRUE	Drosophila melanogaster	mitotic spindle organization, sperm aster formation				astral microtubule, centrosome, cortical microtubule, spindle							astral microtubule, centrosome, cortical microtubule, spindle					GTP binding		structural constituent of cytoskeleton	structural constituent of cytoskeleton	17	20	19
906	LD30155p OS=Drosophila melanogaster OX=7227 GN=lost PE=1 SV=1	Q9VN21	lost	60 kDa		Drosophila melanogaster														catalytic step 2 spliceosome, precatalytic spliceosome, ribonucleoprotein complex							17	21	19
907	rRNA 2'-O-methyltransferase fibrillarin OS=Drosophila melanogaster OX=7227 GN=Fib PE=2 SV=1	Q9W1V3	Fib	35 kDa		Drosophila melanogaster												box C/D snoRNP complex, dense fibrillar component, nucleolus		box C/D snoRNP complex, small-subunit processome	RNA binding		RNA binding	RNA binding			17	18	22
908	Protein on ecdysone puffs, isoform D OS=Drosophila melanogaster OX=7227 GN=Pep PE=1 SV=1	M9NG39 (+1)	Pep	76 kDa		unknown																					17	11	10
909	ADP/ATP translocase OS=Drosophila melanogaster OX=7227 GN=sesB PE=1 SV=1	X2JB48	sesB	33 kDa		unknown																					18	27	33
910	40S ribosomal protein S3 OS=Drosophila melanogaster OX=7227 GN=RpS3 PE=1 SV=1	G3M3A2	RpS3	27 kDa		unknown																					18	25	23
911	Histone H2B OS=Drosophila melanogaster OX=7227 GN=His2B PE=1 SV=2	P02283	His2B	14 kDa		Drosophila melanogaster												nucleosome	nucleosome				DNA binding	DNA binding			18	8	9
912	Large ribosomal subunit protein uL3 OS=Drosophila melanogaster OX=7227 GN=RpL3 PE=1 SV=3	O16797	RpL3	47 kDa		Drosophila melanogaster												cytosolic large ribosomal subunit, cytosolic ribosome		cytosolic large ribosomal subunit, cytosolic ribosome	RNA binding		RNA binding	RNA binding		structural constituent of ribosome	19	25	29
913	Elongation factor 1-gamma OS=Drosophila melanogaster OX=7227 GN=eEF1gamma PE=2 SV=2	Q9NJH0	eEF1gamma	49 kDa		Drosophila melanogaster															translation elongation factor activity		translation elongation factor activity	translation elongation factor activity			19	21	26
914	Cluster of Lamin, isoform B OS=Drosophila melanogaster OX=7227 GN=Lam PE=4 SV=1 (M9NE89)	M9NE89 [3]	Lam	71 kDa	TRUE	unknown																					19	16	19
915	Cluster of 2-oxoglutarate dehydrogenase, mitochondrial OS=Drosophila melanogaster OX=7227 GN=Ogdh PE=1 SV=1 (Q8IQQ0)	Q8IQQ0 [2]	Ogdh	114 kDa	TRUE	unknown																					19	7	7
916	SWISS-PROT:P35527 Tax_Id=9606 Gene_Symbol=KRT9 Keratin, type I cytoskeletal 9	P35527		62 kDa	TRUE	unknown																					20	14	13
917	Staphylococcal nuclease domain-containing protein 1 OS=Drosophila melanogaster OX=7227 GN=Tudor-SN PE=1 SV=1	Q9W0S7	Tudor-SN	103 kDa		Drosophila melanogaster														RISC complex	RNA binding		RNA binding	RNA binding			21	32	38
918	Cluster of Tubulin beta-1 chain OS=Drosophila melanogaster OX=7227 GN=betaTub56D PE=1 SV=2 (Q24560)	Q24560 [4]	betaTub56D	50 kDa	TRUE	Drosophila melanogaster	microtubule cytoskeleton organization				microtubule							microtubule					GTP binding		structural constituent of cytoskeleton	structural constituent of cytoskeleton	21	32	38
919	FI01658p OS=Drosophila melanogaster OX=7227 GN=RpL23A PE=1 SV=1	Q9W0A8	RpL23A	29 kDa		Drosophila melanogaster												cytosolic large ribosomal subunit, cytosolic ribosome		cytosolic large ribosomal subunit, cytosolic ribosome	rRNA binding		rRNA binding	rRNA binding		structural constituent of ribosome	21	15	22
920	Cluster of SWISS-PROT:P13645 Tax_Id=9606 Gene_Symbol=KRT10 Keratin, type I cytoskeletal 10 (P13645)	P13645 [9]		60 kDa	TRUE	unknown																					21	14	15
921	Histone H1 OS=Drosophila melanogaster OX=7227 GN=His1 PE=1 SV=1	P02255 (+1)	His1	26 kDa		Drosophila melanogaster												chromatin, nucleosome	nucleosome				double-stranded DNA binding, nucleosomal DNA binding	double-stranded DNA binding, nucleosomal DNA binding			21	15	10
922	Alpha spectrin, isoform D OS=Drosophila melanogaster OX=7227 GN=alpha-Spec PE=3 SV=1	M9PDQ0 (+1)	alpha-Spec	280 kDa		unknown																					22	12	11
923	Cluster of Elongation factor 1-alpha 1 OS=Drosophila melanogaster OX=7227 GN=eEF1alpha1 PE=1 SV=2 (P08736)	P08736 [2]	eEF1alpha1	50 kDa	TRUE	Drosophila melanogaster															translation elongation factor activity		GTP binding, translation elongation factor activity	translation elongation factor activity			24	33	37
924	Cluster of Moesin/ezrin/radixin homolog 1 OS=Drosophila melanogaster OX=7227 GN=Moe PE=1 SV=2 (P46150)	P46150 [2]	Moe	68 kDa	TRUE	Drosophila melanogaster	actin cytoskeleton organization, cortical actin cytoskeleton organization, cortical microtubule organization, microtubule anchoring			adherens junction	actin filament, mitotic spindle midzone, spindle							actin cytoskeleton, actin filament, euchromatin, mitotic spindle midzone, polytene chromosome puff, spindle									26	23	21
925	H/ACA ribonucleoprotein complex subunit 4 OS=Drosophila melanogaster OX=7227 GN=Nop60B PE=1 SV=1	O44081	Nop60B	57 kDa		Drosophila melanogaster												box H/ACA snoRNP complex		box H/ACA snoRNP complex	RNA binding		RNA binding	RNA binding			26	14	11
926	Heat shock 70-kDa protein cognate 3, isoform E OS=Drosophila melanogaster OX=7227 GN=Hsc70-3 PE=1 SV=1	F3YDH0	Hsc70-3	72 kDa	TRUE	unknown																					29	31	49
927	Large ribosomal subunit protein uL4 OS=Drosophila melanogaster OX=7227 GN=RpL4 PE=1 SV=2	P09180	RpL4	45 kDa		Drosophila melanogaster												cytosolic large ribosomal subunit, cytosolic ribosome		cytosolic large ribosomal subunit, cytosolic ribosome	RNA binding		RNA binding	RNA binding		structural constituent of ribosome	29	31	34
928	Cluster of Actin-42A OS=Drosophila melanogaster OX=7227 GN=Act42A PE=1 SV=3 (P02572)	P02572 [2]	Act42A	42 kDa	TRUE	Drosophila melanogaster												cytoskeleton					ATP binding				33	51	47
929	Eukaryotic translation elongation factor 2 OS=Drosophila melanogaster OX=7227 GN=eEF2 PE=1 SV=4	P13060	eEF2	94 kDa		Drosophila melanogaster														ribonucleoprotein complex	translation elongation factor activity		GTP binding, translation elongation factor activity	translation elongation factor activity			35	34	43
930	Heat shock protein 83 OS=Drosophila melanogaster OX=7227 GN=Gp93 PE=1 SV=1	Q9VAY2	Gp93	90 kDa		Drosophila melanogaster							extracellular space	extracellular space	extracellular space								ATP binding				35	33	41
931	Cluster of Heat shock protein cognate 4, isoform G OS=Drosophila melanogaster OX=7227 GN=Hsc70-4 PE=1 SV=1 (C7LA75)	C7LA75 [3]	Hsc70-4	71 kDa	TRUE	unknown																	ATP binding				39	47	60
932	Heat shock protein 83 OS=Drosophila melanogaster OX=7227 GN=Hsp83 PE=3 SV=1	M9PBL3	Hsp83	82 kDa		unknown																					47	53	62
933	Cluster of SWISS-PROT:P04264 Tax_Id=9606 Gene_Symbol=KRT1 Keratin, type II cytoskeletal 1 (P04264)	P04264 [17]		66 kDa	TRUE	unknown																					51	32	28
934	Cluster of Zipper, isoform F OS=Drosophila melanogaster OX=7227 GN=zip PE=1 SV=1 (A0A0B4JD57)	A0A0B4JD57 [3]	zip	228 kDa	TRUE	unknown	myofibril assembly, myosin II filament assembly, sarcomere organization				actomyosin contractile ring, myosin II complex							Z disc, actomyosin contractile ring, myosin II complex					ATP binding				165	298	296
END OF FILE
