# Supplementary material for: Endoplasmic reticulum patterns insect cuticle nanostructure
Source: J Cell Biol. 2025 Dec 29;225(2):e202503127. doi: 10.1083/jcb.202503127 (PMC12755865; doi:10.1083/jcb.202503127)
Supplement: Table S3 — shows list of oligonucleotide primers used to construct APEX2 tag knock-in into the gox gene. [file jcb_202503127_tables3.xlsx]

## Sheet: Sheet1
name	sequence	description
SI1	ATAAGCTTGATATCGAATTCAGCAACTGTTTTTACCACACACAGG	Amplification of left homology arm
SI2	GAGCCGCCGGAACCTCCGGATCCACCTCCAGCCGCGTAACGATCAACTAGG	Amplification of left homology arm
SI3	CTGGTGGTTCCGGAGGTTCCGAAGATCTAGCAGACAAATC	Amplification of right homology arm
SI4	CCCCCGGGCTGCAGGAATTCGTTCTGGTGAATTTCCCGGC	Amplification of right homology arm
SI5	AGGTTCCGGCGGCTCAGGGGGTAGTGGAAAGTCTTACCCAACTGTGAGTG	Amplification of APEX2-3xP3-DsRed cassette
SI6	GATTTGTCTGCTAGATCTTCGGAACCTCCGGAACCACCAG	Amplification of APEX2-3xP3-DsRed cassette
SI7	GGTTCTGGTTACATTCCTACTAGGAGTGATCCTAGTTGATCGTTACGCAGCTGGA	Used to introduce silent mutation into donor vector
SI8	TCCAGCTGCGTAACGATCAACTAGGATCACTCCTAGTAGGAATGTAACCAGAACC	Used to introduce silent mutation into donor vector
SI9	ACATCTGCTCCAATGACCGGGTGCACTGGAC	Used to introduce silent mutation into donor vector
SI10	GTCCAGTGCACCCGGTCATTGGAGCAGATGT	Used to introduce silent mutation into donor vector
gRNA1_Top	TTCAATTTAACGTCGATCCTAGTTGATCGTTACGGTTTTAGAGCTAGAA	gRNA oligo
gRNA1_Bottom	TTCTAGCTCTAAAACCGTAACGATCAACTAGGATCGACGTTAAATTGAA	gRNA oligo
gRNA2_Top	TTCAATTTAACGTCGGTTCTGGTTACATTCCTACGTTTTAGAGCTAGAA	gRNA oligo
gRNA2_Bottom	TTCTAGCTCTAAAACGTAGGAATGTAACCAGAACCGACGTTAAATTGAA	gRNA oligo
gRNA3_Top	TTCAATTTAACGTCGTCCAGTGCACCCGGTCATTGTTTTAGAGCTAGAA	gRNA oligo
gRNA3_Bottom	TTCTAGCTCTAAAACAATGACCGGGTGCACTGGACGACGTTAAATTGAA	gRNA oligo
