# Supplementary material for: Endoplasmic reticulum patterns insect cuticle nanostructure
Source: J Cell Biol. 2025 Dec 29;225(2):e202503127. doi: 10.1083/jcb.202503127 (PMC12755865; doi:10.1083/jcb.202503127)
Supplement: Table S4 — shows identification of ubiquitination sites at K101 and K131 of Gox. Mass spectrograms of peptide 83-LVAAPNSTDNATRPDDERKDLK-104 and 119-GLTTHTLQVNLGKLTER-135 are shown (di-glycilated lysines are bold). [file jcb_202503127_tables4.xlsx]

## Sheet: K101-Ubi
#	a	a++	a*	a*++	b	b++	b*	b*++	Seq.	y	y++	y*	y*++	#
1	86.1	43.55			114.09	57.55			L					22
2	185.16	93.09			213.16	107.08			V	2429.15	1215.08	2412.13	1206.57	21
3	256.2	128.6			284.2	142.6			A	2330.09	1165.55	2313.06	1157.03	20
4	327.24	164.12			355.23	178.12			A	2259.05	1130.03	2242.02	1121.51	19
5	424.29	212.65			452.29	226.65			P	2188.01	1094.51	2170.98	1086	18
6	539.32	270.16	522.29	261.65	567.31	284.16	550.29	275.65	N	2090.96	1045.98	2073.93	1037.47	17
7	626.35	313.68	609.32	305.17	654.35	327.68	637.32	319.16	S	1975.93	988.47	1958.91	979.96	16
8	727.4	364.2	710.37	355.69	755.39	378.2	738.37	369.69	T	1888.9	944.95	1871.87	936.44	15
9	842.43	421.72	825.4	413.2	870.42	435.71	853.39	427.2	D	1787.85	894.43	1770.83	885.92	14
10	957.45	479.23	940.43	470.72	985.45	493.23	968.42	484.71	N	1672.82	836.92	1655.8	828.4	13
11	1028.49	514.75	1011.46	506.24	1056.48	528.75	1039.46	520.23	A	1557.8	779.4	1540.77	770.89	12
12	1129.54	565.27	1112.51	556.76	1157.53	579.27	1140.51	570.76	T	1486.76	743.88	1469.73	735.37	11
13	1285.64	643.32	1268.61	634.81	1313.63	657.32	1296.61	648.81	R	1385.71	693.36	1368.69	684.85	10
14	1382.69	691.85	1365.66	683.34	1410.69	705.85	1393.66	697.33	P	1229.61	615.31	1212.59	606.8	9
15	1497.72	749.36	1480.69	740.85	1525.71	763.36	1508.69	754.85	D	1132.56	566.78	1115.53	558.27	8
16	1612.74	806.88	1595.72	798.36	1640.74	820.87	1623.71	812.36	D	1017.53	509.27	1000.51	500.76	7
17	1741.79	871.4	1724.76	862.88	1769.78	885.39	1752.76	876.88	E	902.51	451.76	885.48	443.24	6
18	1897.89	949.45	1880.86	940.93	1925.88	963.45	1908.86	954.93	R	773.46	387.24	756.44	378.72	5
19	2140.03	1070.52	2123	1062	2168.02	1084.51	2150.99	1076	K	617.36	309.18	600.34	300.67	4
20	2255.05	1128.03	2238.03	1119.52	2283.05	1142.03	2266.02	1133.51	D	375.22	188.12	358.2	179.6	3
21	2368.14	1184.57	2351.11	1176.06	2396.13	1198.57	2379.11	1190.06	L	260.2	130.6	243.17	122.09	2
22									K	147.11	74.06	130.09	65.55	1

## Sheet: K131-Ubi
#	a	a++	a*	a*++	b	b++	b*	b*++	Seq.	y	y++	y*	y*++	#
1	30.03	15.52			58.03	29.52			G					17
2	143.12	72.06			171.11	86.06			L	1938.08	969.54	1921.05	961.03	16
3	244.17	122.59			272.16	136.58			T	1824.99	913	1807.97	904.49	15
4	345.21	173.11			373.21	187.11			T	1723.95	862.48	1706.92	853.96	14
5	482.27	241.64			510.27	255.64			H	1622.9	811.95	1605.87	803.44	13
6	583.32	292.16			611.31	306.16			T	1485.84	743.42	1468.81	734.91	12
7	696.4	348.71			724.4	362.7			L	1384.79	692.9	1367.76	684.39	11
8	824.46	412.73	807.44	404.22	852.46	426.73	835.43	418.22	Q	1271.71	636.36	1254.68	627.84	10
9	923.53	462.27	906.5	453.76	951.53	476.27	934.5	467.75	V	1143.65	572.33	1126.62	563.81	9
10	1037.57	519.29	1020.55	510.78	1065.57	533.29	1048.54	524.77	N	1044.58	522.79	1027.55	514.28	8
11	1150.66	575.83	1133.63	567.32	1178.65	589.83	1161.63	581.32	L	930.54	465.77	913.51	457.26	7
12	1207.68	604.34	1190.65	595.83	1235.67	618.34	1218.65	609.83	G	817.45	409.23	800.43	400.72	6
13	1449.82	725.41	1432.79	716.9	1477.81	739.41	1460.79	730.9	K	760.43	380.72	743.4	372.21	5
14	1562.9	781.95	1545.87	773.44	1590.9	795.95	1573.87	787.44	L	518.29	259.65	501.27	251.14	4
15	1663.95	832.48	1646.92	823.96	1691.94	846.48	1674.92	837.96	T	405.21	203.11	388.18	194.6	3
16	1792.99	897	1775.97	888.49	1820.99	911	1803.96	902.48	E	304.16	152.58	287.14	144.07	2
17									R	175.12	88.06	158.09	79.55	1
